# Supplementary material for: Development of molecular markers for invasive alien plants in Korea: a case study of a toxic weed, Cenchrus longispinus L., based on next generation sequencing data
Source: PeerJ. 2019 Nov 11;7:e7965. doi: 10.7717/peerj.7965 (PMC6855208; doi:10.7717/peerj.7965)
Supplement: Supplemental Information 6 [file peerj-07-7965-s006.fasta]

>Cenchrus longispinus
CCCAATATCCTGTTGTTGGAACAAGATATTGGGTATTTCTGGCTTTCCTTCCTTCAAAAATTCCTATATGTTAGTAGAAAAACCTTATCCATTAAGAGATGGAACTTCAAGAGCAGCTAGGTCTAGAGGGAAGTTGTGAGCATTACGTTCGTGCATTACTTCCATACCAAGATTAGCACGGTTGATGATATCAGCCCAAGTATTAATAACGCGACCTTGACTATCAACTACGGATTGGTTGAAATTGAAACCATTTAGGTTGAATGCCATAGTACTAATACCTAAAGCAGTGAACCAGATCCCTACGACAGGCCAAGCAGCCAAGAAGAAGTGTAAAGAACGAGAGTTGTTGAAACTAGCATATTGGAAGATTAATCGACCAAAATAACCGTGAGCAGCCACAATGTTATAAGTCTCTTCTTCTTGACCAAATTTGTAACCCTCATTAGCAGACTCATTTTCAGTGGTTTCCCTGATCAAACTAGAGGTTACCAAGGAACCATGCATAGCACTGAATAGGGAACCGCCGAATACACCAGCTACACCTAACATGTGAAATGGATGCATAAGGATGTTGTGTTCTGCCTGGAATACAATCATAAAGTTGAAAGTACCAGATATTCCTAAAGGCATACCATCAGAGAAACTTCCTTGACCAATAGGATAAATCAAGAAAACAGCAGTAGCAGCTGCAACAGGAGCTGAATATGCAACAGCAATCCAAGGGCGCATACCCAGACGGAAACTAAGTTCCCACTCACGACCCATATAACAAGCTACACCAAGTAAGAAGTGTAGAACAATTAGCTCATAAGGACCGCCATTGTATAACCATTCATCAACAGATGCAGCTTCCCAAATTGGGTAAAAATGCAATCCGATCGCCGCAGAAGTAGGAATAATAGCACCAGAAATAATATTGTTTCCATAAAGTAAAGAACCAGAAACAGGCTCACGAATACCATCAATATCTACTGGAGGAGCAGCGATGAAGGCGATAATAAATACGGAAGTTGCGGTCAATAAGGTAGGGATCATCAAAACACCGAACCATCCGATGTAAAGACGGTTTTCGGTGCTAGTTATCCAGTTGCAGAAGCGACCCCACAGGCTTGTACTTTCGCGTCTCTCTAAAATTGCAGTCATGGTAAGATCTTGGTTTATTCAAATTGCAAGGACTCCCAAGCACACGTATTAACTAGAAAGAATATAGATAATAGAAGGCTTGTTATTTAACAGTATAACATAGTCTATATACCAATGTCAACCAAGCCAGCCCCAACGATTGGATTTCCATATAACTTCATTTACCAAATCCAAAAATTTGGTAAATGAAGTAAGTAAAAATTCAAAACTCAGATTGCTCTTTTCTATTTTGCATATGGGTTGCCCGGGACTCGAACCCGGAACTAGTCGGATGGAGTAGATAATTCTTCCTTGTTACAAAAAAAACCCCTCCCCAAATCGTGCTTGCATTTTTCATTGCACACGACTTTCCCTATGTAGAAATAGCCAATTTCTATTCCGAAGAGGAAGGCCACTAATTTTCTTAGTTAATTAGTAAATTTAGTTAATTAGTAAATTGATTCACCTACTATAGAACATTTCAGAATGGAAAATGCGCAAGTTTTATCTTGATATCAATCTTTTCTAGTTTATTAGTTTTGTCTAATGATTAATTAAGAGTAAGAGGATTCACCAGGTCATTGATACGGATAATATCCAAATACCAAATACGCTCACTGTGTGATCCATTGAAAGAAAAGTGAGTTGTTTTGGTGAACATCAAAGAAAAAACTTGCTCTTCTTCCGTAAAAAATTCTTCTAAAAATACCGAACCCAATCGTTGCATAAAAGTTCGTACCGTACTTTTATGTTTACGAGCTAAAGTTCTAGCACATGAAAGTCGAAGTATATATTTTAGTCGATACAAAGTCTTTTTTTTCGAAGATCCACTATGATAATGAAAAAGATTTCTACATATCTGACCAAAACGATCAAGAATATCCCAATCTGATAAATCGGTCCAAACGGGTTTACTAATAGGATGCCCTGATCCAGTACAAAATTGAGCTTTTGATAAGGATCCAACGAGGGGAGTAGCAGGGACTGTGGTATCGAATTTTTTCATTCGAGTATCTATTAGAAAAGAATTCTCCAGCATTTGATTCCTTACTAACAAAGTATTTATTGGTACACTTGAAAGGTACCCCAGGAAATCGAAGCAAGAGTTTGTTAATTGGTTTAGGCGGATCCTTTGTGGTTGAGTCCAAAAAGAGATAAAATATTGCGAGAAATTGACAAGGTAAGATTTCCATTTCTTCTTCAAAAGAAGAGTTCCTTTTGATGCAAGAACTGCCTTTCCTTGATATCGAACATAATGCATAAGAGGATCCATAAAGAACCATATGGTTTTCCGAAAAAACTCTGGGTACATTACCCCAAAATGTTCCATCTTCCCAGAAAAGTGGATTCGTTCCAGAAAGGTTCCAGAAGATGTTAATCGTAAGCAAGAAGATTGTTTACGAAGAAACAACAAGAAAAATTCATATTCTGATACATAAGAGTTATATAGGAATCGAAATAGTCTTTTATTTTCTTTTTTCAAAAGAAAAATCGATTTCATTGAAGTAATAAGACTATTCCAATTCGAATAATAGTTGAGAAAGAATCGCAATAAATGCAAAGATGGAACATCTTGAATCCGGTATTCAAGGAGTTGAACCAGGATTTCTAAATGGATAGGATAGGGTATTTCTATATGTGATAGATAATGTAAATGCAAAAATTTGTCTTCTAAAAAGGGAAATATTGAATGAATAGATTGTAAATTTTGAAACTTTAGTATTTCTTTTTCTTCCGTACTAGATAGTTGCCCTAGCGAAAGTGGGATTTCTACAACGATCGCAAACCCCTCAGATAGAATCTGAGAATAAAACTCAGAATAAAAATAATTGCTGTGATCCAACAATCGATCTTGGTTAGACTGATTAACCGAATTCATCCCAAAATTCTGCTGATACATTCGAATAATTAAACGTTTCACAAGTAGTGAACTAAATTTCTTGTTATTACAACCAAAAATTTCCACAGGTTCGGCACCATTTAATCCATAATCATGGGCAAATGCATAAATATATTCCTGAAAGAGAAGGGGATAGACGAAGTATTGTTGACGAGATTTCTGTTTTTCTGAATACCCCTCGAATTTTTCCATTTGTATTTCTACTTGAATCAGAGAAAAAAGCATTTCTCGGTTTATCAAATGATGATATGATACATAGTGCAATATGGTCAGAACAAGGTGTTGCATAATACAAACCCTGGAAAGAAAGGAAGTCTAATCCATAGATTTTTTTCCGCTCCTTTTCTATCCAATTAGTTTATGTTTGTTCTAATTACAAAACAAACAAGAACTAATCTTTTATTTTTGCGGGCCAATCGCTCTTTTGACTTTGGAATACAGTCTCTTTATCAATATACTGTTTCTTTTACACATTCAATTCATAACATCCCTTTTCAATCCATAATCAAGAATAATTAGGATTTCTAAAAAAAATAAAGTAAAGGGTCCACTCATAGGAAAACCTAACCTTTCCCCGCATCAGGCACTAATATATTTTTAACGTCTAATTAGATTGGGGAATCCTTCCAATTAAGAAGTTAAGCTCGTTGCTTTTTATTTTATCAGAATTAGAGCCAGGCTCTATCCATTTATTCACTAGACCCAGAAAATCGAAATTTTTTTATTAAAAAAAAAAAAAAAAGAAATTAATTTTATTACGACATGCTATTTTTTCCATTCATTACCTTTGAGGATCAGTCGTGGTCTTCTAGACTCTACCAAGAGTCTGGACGAATTTGTTGCTTCATCCAAATGTGTAAAAGATCATAGTCGCACTTAAAAGCCGAGTACTCTACCATTGAGTTAGCAACCCAGATAAAATAGGATCTCTTAGACACAATCGAAATCCAAAAATCGATGGAATTACACCGGACGCTTCTGTCAAAACATTGAATTAGCAAGACATCAAAAGAAAGATTTTATCACCCATTAAAAACACGCAAATACCAAAATGAACTGATCCCGTTCAATTTCACTAAGGGTAAAAAAGGAGCGGCCCCAATCACAATGGCAAAATTGTCATTTTTTTAGCAATTTTTATTTCTTTAAATAAAGAAATCTTCTATAGAGAGTACATGCAAGGGGGGCAACCCCATCATTTGAGCGAAGTGTAGACAGAAATACCTAATATGGAGTGACGATAAAGAGACCCAGCTATCTACAAATTCTATTTGTTTAATAGACCTTTGTCAATGGAAATACAATGCAATTAGATACAAAAAGGAAATAAAATAAGGACTTTTGTTGGATTGGCACGACATAAATGCAACGAAAAAATAGGACTAAGAAAGAGGCTGTGTCTAAATAATTAAGAGGTACTAGCGACCCTCTCCTACTTTTTTATTTTATTCATTTAGTAACTCAAAGTTCGTTCTTTATCTTTAAAGAATTCTGCTTTCCTTAAAATATCATAAACTGTTCTTGTAGGTTGAGCACCCGTTTCAAGGAAATAGAGAATAGCTGGAACATTTAAACAAGTTTGATTCTTTATTGGATCATAAAAACCCACTTTTTGAAGATCTCTTCCTTCTCTTCGAGATCGAACATCAATTGCAACGATTCGATAGATAGCTTATTGGGATAGATGTAGATAAACAACCCCTCCCCTAGAAACGTATAGGAGGTTTTCTCCTCATACGGCTCGAGAAAATGATTCTAATTTCCTTAAAGAAAAGAAAAACAAATTTCATTTATACTCATGACTCAAGTTGGCTAATTTTTACTGACAGACTTCAAAAGAAAAACCCTTCGAAATTTTTTGAGTCGTCTCTAAACTCTTTTCTTTATCTCATCTCGAACAAATTTACTTTTATTCCTTATTCTGATCTAATTCTATTGTTGAGACGGTTGAAAATCGTGTTTACTTGTTCTGGAATCCTTTATCTTTGATTTGTGAAATCCTTGGGTTTAGACATTACTTCGGAAATTCCTATTCTTTTTTCTTTCAAAAGAGTAGCAACATACCCTTTCTTTTTTCTTATTTCCTTCGATAAAGCATTTCACTCTTCTATAGAAATCAAATATGAACGATTGATTCAGATAGACTTTTAATCGAAAAAGTTTTTCCAATCTTCCAAAATTTGACTTTTTTCTTATTTTAACCTTTTTATTTCTATATTAAGGATAGACTGACAAAGTTGGCCTAATTTATTAGTTTTCACTAACCCTAGATTCTTTCCCTTGAGAAAAAAGAAATTCTGTCCTCTCGAGCTCCATCGTGTACTATTTACTTACAAACAACCCAGCGCAAATTAGGTTCGGGACAAATAGAACAGACTATGTCGAGCCAAGAACATTTTCATTACTATGGAAAATGATGGATAGAAAAATCCACAATCGATCATGTCCTTCAAGTCGCACGTTGCTTTCTACCACATCGTTTTAAACGAAGTTTTACCATAACATTCCTCTAATTTCATTGCAAAATGGTATCGAGAATTGATCCAATATGGAAGGAATCATGAATAGTCATTGCTTTTGTATACTAATTCAAACTTGCTATCTATGGAGAAATATGGATAAAAGAAATAAGTATTTATCGAGGAACACTCTGCAAAGATCCAATTTATTTAAATTCATATTCTATCATATGAATGAAACATAGTTCGAAAAAGAGGAATAAAATAGTTTGCTTAAGACTTATTTATTATTTAATTTCCATTCTCAACAGAGAACTCAAGATGATCAATCCTGAAATGAGAAGGATCGACTCTTCCCCAACAAATAAACTATCAACCTCCAGTTGAATTAATTTAATTAAATCATATATTTTTTTGTAACAAAAACAATTAACTATTAACCAAATAAGCTATGCCAATGAAAAGATTGGTAGTTTTGGGATAGTTATAAAATTCTCACACTTCTTCGACTCGAATAACAAAAGAAAGAACTAAAAAAAAAAAATAATAAGAAAAGTACGATTTTTTTTTTTTCAATCAATTCGAAAGTCGAGTAAACAGAATATATGAATTTATCTCTAATCCTCACATTCCATTGATTTAGAAATGGATATTGGCAAATCAGATAATACCTAAAATAGAAAAATTGAGTCCCTATGCGTAGAATGGAAACCCTTTTCTTTTTTCTCGCGCCGATTTTGGTCAAAAGTTTTAAGGCCTGTGCTGAAACTAAAATAAACTTTTTTTTGTGTCGTGCAGGGCACAATACGATTCTATCTTTCGCTTCATCAGAAAAAATCTGGGACGGAAGGATTCGAACCTCCGAGTAACGGGACCAAAACCCGCTGCCTTACCACTTGGCCACGCCCCATTTCGTTTTATGCAACACTAATAAACACTATTATTTTAATATATTATTCGTCAATCCCACTTCAATTACCTAAAAAATAAGGGATATTTTCTTGCTAGGATTCTAGACATGCGGATAATATAGAATCCAAAAAATGCATTGATCATTACATGGAATTCTATTAAGATATTATATGAAAGTCGAATTTCTTCCATTCTCATTTGAGAATGCGAATACAAGGAGGTATTTTGTGTTTGGGAAAGTCCGAAAAGGATTTGGAATCCACCTTTTCTTTTGCTTTTTTCCCTTAGAAAAATAACTCAATCAAAATCCAATTATCTACTCTACAAGAACGAAATGCTTGTTATGCCTAATATACTTAGTTTAACCTGTATCTGTTTTAATTCTGTTCTTTGTCCGACTAGCTTTTTCTTCGCCAAATTACCCGAAGCTTATGCCATTTTCAACCCAATCGTGGATGTTATGCCTGTCATACCTGTACTCTTTTTTCTATTAGCGTTTGTTTGGCAAGCCGCTGTAAGTTTTCGATGAAATCTTTACTATGATGTATTCATTCCAAAAAAATGAAAAAAAAAAAAAAAATGGATAAGAGCCGAGAAGTCTTATATTATGAACCTTCGATTCTAAAATTGAAATTCTTATACATTGAATGTATAGCTGCAGCAATAAATTTGGATCCGCCTTTCTACCCCCCCCTGCGCCTACGTTGAGCAGGTACCTTTAGGTACCCACACAATACCTAAACTAATTTTTGATATTGATAAGAGTGCTTATTATAAAGCAATTCTTGCCATTTTTTTTTAAGAATTGATTTTTGCATTTTTAGGTGTCAAAATAAACAAAACCCATCCTAGTGGATCTGTGTAGTAAGGAAAAATGGGTAATCTATTCCTTAACAAAAAAATCTTGGAGATTATGTAATGCTTACTCTCAAACTTTTTGTTTATACAGTAGTGATATTCTTTGTTTCCCTCTTTATCTTTGGATTCTTATCTAATGACCCAGGACGTAATCCTGGGCGTGAAGAGTAAAAATCCAAAATTTGTGGGAATTTTTTCTTACAAATTGGATTTATTTCGTACATTTATCGATGAGAAAATCCGGGGGTCAGAATTCCTTACAATTTGAAAGTCCCAAATGATCCGAGGGGGCGGAAAGAGAGGGATTCGAACCCTCGGTACAAAAAAATTGTACAACGGATTAGCAATCCGCCGCTTTAGTCCACTCAGCCATCTCTCCTCGTTCTAAATCGAAAGGTTTTCGTGATATGACGGAGGCAAGAAATAACGATTGCAAAAAATCCTTTCTTTTTCTTTCATTTCAAAAGTGCATAAAAATTATATTGCCAATTCCATTTTAATTATATTCTTTTTTCTTAATGTTAATAAAAAAAAGAAGAAAATTCTTGTTTTTTCTTTCCAAAATTCGATATAGGCTGGGCTGAGATGAGAGACAATCAGATAAATTTTCTCTTCAGCGGGCAGTTCGTTCCATATAGGATTTATTAGAATAAAACAAGCAGGTTATAACTCTTTTTTTTTTATTTATCCACAAAGCAAAAAAGGTTCTTATCAAACCCACAATAAAATTGGAAAGAAAGATAAAGTAAGTAGACCTGACCCCTTGAATAATGCCTCTATCCGCTATTCTGATATATAAATTCGATGTGGATGAAATTGGTGTATAAGCGGATTTTTTGTATTTCCTTAAACTTAGATCGCGCAAGACAAGAATTTTTCGCTATTTACGATTTCATATTCTTGTTACTAGACGTTCTATTCTATAGGAATAAGAAGAAATCGCAACTCTTTTCCGTTACACATAAAAAGGGTTTCAAAAGTCAATTTTTCTTTTCTCAATATCTTTCTTTTTTTCAGAATCCTATTTTTGTTCTTCCACCCATGCAATAGAGAGCGAAATTTCTATAGTGTAAGAAAAATAAATTGAATGAAATTCGTGGATTTACAACGACCTTGGTTGTGACCCCATAGATAAAAATGCAAAATTTCTATCTTCGAGACCATTGAAAAAGGGCATTGAACGAGAAAGAAATCGTCCACAGATAATCAAACTATCGTATGCCCTGGAAGTAATATGAGGTGCTCGGAAATGGTTGAAGTAATTGAATAGGAGGATCACTATGACTATAGCCCTTGGTAGAGTTACTAAAGAAGAAAATGATCTATTTGATATTATGGACGACTGGTTACGAAGGGACCGTTTCGTTTTTGTAGGATGGTCTGGCCTATTGCTCTTTCCTTGTGCTTATTTCGCTTTAGGGGGTTGGTTTACAGGGACTACTTTTGTAACTTCTTGGTATACCCATGGATTGGCTAGTTCCTATTTGGAAGGTTGCAATTTCTTAACCGCGGCGGTTTCCACTCCTGCCAATAGTTTAGCACACTCTTTGTTGCTACTATGGGGCCCGGAAGCACAGGGGGATTTTACTCGTTGGTGTCAATTAGGCGGTCTGTGGACTTTTGTCGCTCTCCATGGGGCTTTTGCACTAATAGGTTTCATGTTACGTCAATTTGAACTTGCTCGGTCTGTTCAATTGCGGCCTTATAATGCAATTTCATTCTCTGGTCCAATCGCAGTTTTTGTTTCCGTATTCCTTATTTATCCACTGGGACAATCTGGTTGGTTCTTTGCGCCGAGTTTTGGCGTAGCAGCTATATTTCGATTTATCCTTTTCTTCCAAGGATTTCATAATTGGACGTTGAACCCATTTCATATGATGGGAGTTGCCGGAGTATTAGGCGCAGCTCTGCTATGCGCTATCCATGGGGCCACCGTAGAAAACACTCTATTCGAAGATGGTGATGGTGCAAATACCTTCCGCGCTTTTAACCCAACTCAAGCTGAAGAAACTTATTCAATGGTCACTGCTAACCGCTTTTGGTCCCAAATCTTTGGTGTTGCTTTTTCCAATAAACGTTGGTTACATTTCTTTATGCTATTTGTACCCGTCACCGGTTTATGGATGAGTGCTATTGGCGTAGTTGGCCTGGCTCTGAACCTACGTGCCTATGACTTCGTTTCCCAGGAAATCCGTGCAGCGGAAGATCCTGAATTTGAGACTTTCTACACCAAAAATATTCTTTTAAACGAGGGTATTCGTGCATGGATGGCAGCTCAAGATCAGCCTCATGAAAATCTTATATTCCCTGAGGAGGTTCTACCACGTGGAAACGCTCTTTAATGGAACTTTCGTTTTAGCTGGTCGTGACCAAGAAACCACCGGCTTTGCTTGGTGGGCTGGGAATGCCAGACTTATCAATTTGTCCGGTAAACTACTTGGAGCTCATGTAGCCCATGCCGGATTAATCGTATTCTGGGCCGGAGCAATGAACCTATTTGAAGTGGCACATTTCGTACCAGAAAAGCCCATGTATGAACAAGGGTTAATTTTACTTCCGCACTTAGCTACTCTAGGTTGGGGAGTAGGGCCAGGGGGAGAAGTTCTAGATACTTTTCCTTACTTTGTATCTGGAGTACTTCACATAATTTCCTCCGCAGTCTTAGGCTTCGGTGGCATTTATCACGCGCTTCTGGGACCCGAGACTCTTGAAGAATCTTTTCCATTCTTTGGTTATGTATGGAAAGATAGAAATAAAATGACTACAATTTTGGGTATTCACTTAATTTTGTTAGGTCTAGGTGCTTTTCTTCTAGTACTCAAGGCTCTTTATTTTGGCGGCGTATATGATACCTGGGCCCCCGGGGGGGGGGATGTAAGAAAAATTACCAATTTGACCCTTAGTCCCGGTGTTATATTTGGTTATTTACTAAAATCCCCTTTTGGGGGAGAAGGATGGATTGTTAGTGTGGATGATTTAGAAGATATAATTGGGGGACATGTATGGTTGGGTTCCATTTGTGTACTTGGAGGAATTTGGCATATCTTAACTAAACCCTTTGCATGGGCTCGCCGTGCGTTTGTATGGTCTGGCGAAGCTTACTTGTCTTATAGTTTAGGTGCTTTATCCGTTTTTGGTTTTATCGCTTGTTGTTTTGTCTGGTTCAATAATACGGCTTATCCAAGTGAGTTTTACGGACCCACTGGGCCAGAAGCTTCTCAAGCTCAAGCATTTACTTTTCTAGTTAGAGACCAGCGTCTTGGAGCTAATGTAGGGTCTGCCCAAGGACCGACGGGTTTAGGTAAATATCTAATGCGTTCCCCAACGGGAGAGGTTATTTTTGGAGGGGAAACTATGCGTTTTTGGGACCTTCGTGCTCCGTGGTTAGAACCTCTAAGGGGCCCCAACGGTTTGGACTTGAGTAGGTTGAAAAAAGACATCCAACCTTGGCAAGAACGACGTTCGGCAGAATATATGACCCATGCTCCTTTAGGCTCTTTAAATTCCGTGGGTGGCGTAGCTACCGAGATCAATGCAGTTAATTATGTCTCTCCTAGAAGTTGGTTAGCGACTTCCCATTTTGTTCTAGGATTCTTCTTTTTTGTGGGCCATTTGTGGCATGCAGGGAGAGCCCGAGCTGCTGCAGCAGGCTTTGAAAAGGGAATTGATCGTGATTTAGAACCTGTTCTTTACATGACCCCTCTTAACTAAGATTTTTTTATTTCTACCTGTTCTACTTTTTTTTCTGTTCTGGCTCGGTTATTTCATCTAGCCGAGCCATTCATGCTTTTTTATGAAAAAATGATATAAGCGGGCAGAACAAAGAAAAACATAGAAAGAAACAAATGTATTCAATAAACAAAAGGAGAGAGAGGGATTCGAACCCTCGATAGTTCCTAGAACTATACCGGTTTTCAAGACCGGGGCTATCAACCACTCAGCCATCTCTCCACAGCCCAATCCCTATTTTATTCCTACAAATAGAACATAGCTATATGAAATGATCTACTAAACTCCTATAAACATCTCTCAGATGCAAGTCCACTTTCGATATATCTCTGTATACTCTATACACGGATACAGAATCCGCTATATCCGTTTGTGAAATAAAGGCTAAATTCCCTCAACTCCATATCCAAATAAAAGCGGTAAGGAAAAAGTTTTAAAGAGAAGAATCCATGGATTCATGATTAAACCCCTCCTACTTCTTGTATTTTCGTACAATTTTGATTAAGTGAGGGATCAAATAGAAATATGTAGTCAACTTTATTTGAAGGTAGTTTGGAGGATTTAAAATATGACTATTGCTTTCCAATTAGCTGTTTTTGCATTAATTGCGACTTCCTCAGTCTTAGTAATTAGTGTACCCCTTGTATTTGCTTCTCCTGATGGTTGGTCAAATAATAAAAACGTTGTATTTTCCGGTACATCATTATGGATTGGATTAGTCTTTCTGGTAGCTATTCTGAATTCTCTCATTTCTTGAATTTGTTTAGTATTTTAGTAGCCCGATATAAAATAAATAAAAAGAAAGGCCCTTTTTTCGAAAAAATTCTGATTTTGATACACATTAAAATACTATTTTCGTTCCGAATTATTATATTACCTCTTCTCCTTCATTATTAGGAAATTCTATTGCCATTAGAATACAGACAATTAATAAAAAGAAAACTCTAATAGAAAATGAAACGGTCGACCCAGACATAGACGGTCGACCCAGGTGGATATACCCTATAAAATATAGGCCGTAGCGGGCGTAGTTCAATGTAGCGAGCGTAGTTCAGTGGTAAAACATCTCCTTGCCAAGGAGAAGATACGGGTTCGATTCCCGTCGCTCGCCACCTTAATTTAGTATTTAATAAGGTACTATGATAAAAAATGAAGTCTAGTTGACTACTTAACTACTTCTATGAAATTTCTATTAAATTAAGTAGTTCTTAGTCTAATACTGTACCCCTTCCTATCTTATACTTCCTTTGCACCCGATTCAAAAAATTCAAAAAAAAAGAGTGCTTCGGGGGCGAAAATCCAACTTTCCAAGAAAGTTCCCTAAACCGGGGATTCTACCGAGACAAACAAGAGACAAACGGTTTTAAAAGGGTATAGGCTATACTTTTCTTTCATTTTTTTTTCTGCCTGCCTGCTGAATAAAAAAAAAAAAGAGTTGGATATAGCCCTCTACCATATCCATACAAATAGTCCATTTATACGGACTGCTAAGTGCGGAGACGGGAATCGAACCCGTGACCTCAAGGTTATGAGCCTCGTGAGCTACCAAACTGCTCTACTCCGCTCTGTAGGGCCGAAAACAGGTGGACGAAAAAGGTTGAATACAAGTCTCTACCATGTCTAAACAAACAAATATAATAGTCTTTTTCTACAAAATGGAGCGGGTAGCGGGAATCGAACCCGCATCGTTAGCTTGGAAGGCTAGGGGTTATAGTCGACGTTGGTTGATTTTTTTTAACGTCTCTAATTCAAAACCGAACATGAAATTTTGATTTCATTCGGCTCCTTTATGGATATTCTCACCACTTAACATCTATGTCAGCTTTTCTGTCTGAATGGAACCAAGGCTCTCTGCTTTCTAGATGATCCCTATAGAGTAGGAGATAGATATTCTCTATCTAATCTACTTACTTCGTTCCCTAATTTCATTCAAGAGATCCTGAGGAAAAAAGTTGGGTTTCCACCGAGCTGAAACAATATACTCACGGTTCTAGTAAACCAAAACCATCGTTTTTTAGCTATTGGGCTTCCATTTCCTTTAAAAAAAAAAAACAAAAGAAGATTTAGTTACGATTGGAAATAAACTTTTTTGTATCTTCATCCATAGATCCTTTACTCATATTTATTCAATCGGAATACTTAAATGCAAAATTATGCTTCGCGACTATGTACTCATAATCGAATTTGTATTTTGAGTGCAAATTTAATTAATCTTTGGATACTAATCGCGAGAATCTCTATTCTTCCTCAATATGCTATTGAGAGGAAAAGGATTAAACCCTTTATAAGAACTAAAGTTTTCATCGGAATATGAATATAAAAAAACTTAAGGATGCCTTAAGTATATCATTTCAAATTCAGTTATTAATAGAACGAATCACACTTTTACCACTAAACTATACCCGCTACATGTAGATTATGATACCAATGTTACCCTTTGTCAAGGGTAGCCATTCGAGAAGGAGGCTAATTCAACCTTATCAAATCAAACGGAGAAAGTTCATGGCAGTGGGCAGTTGGTACTTCAATCGCGAGCCTTTACTTTAGAATTTAGATAACCCCTCTCTAATCTGTAAAATACATCTCTTCTTACCATGCCAATTGTGTATGAACCAAATGTATGCATTTCGATTAGGATCTATTCTACGGTTATGACTACAAGGATCATTTTCATCATAGACTTCCTCTATCACTTGAGAGAAGCAACACAACAAACAAAGAGTAATAAAAAGAAAAGCGGATAGGAATGGACAGATTTACCTGATGAAAATTTACATCAGAGGACTCTGATGAGGACTCCTCAAACTCCTCATAAAGAGGATCCGGAAAGTCTCTGGTTAGTAGATCCTCCCCATTTACAAATTTCCTCTCTTCTTTTGCACTCAATTCTAGTTTATGAAATTCTTGTTTAAAAGAATCAAAGAAGATGAATCGAACTAAGAACACATAAAAAAGAGCATAGAGGACCAAGACCAAAAGTTCCTCCTAAGAATCATATTGGGTATCTGTTCTTTTCCTTTTCACCCTAGGATCAGAAATCCTAAATCCTCCTTTTTCTAGTGTTCGGAAATGGCAAACCCTGAACCGGGAGGAGTTAGGTATGTAGGATATGGTTTTTCTTTTTTGTTGGGCAGGCAGTAGTAGAATTTTTCTACTCTGCAGTATAAATTCGACTGCCAACTTTTTAGACGAAAATGAACTTCTATATCTCGATATAACTTCTATATCTCGATTCGATATATATAAAAGAAAATCTCTACATATATCTCTATCTATACATATATTATGTACATTAATATGTACATATATTATGTACATTATGCAGTAGACCCATACCATAATAGTAAACGAAAGTGGCTAATTATTGAATAAAAAGCCCTTTTAACTCAGTGGTAGAGTAATGCCATGGTAAGGCATAAGTCATCGGTTCAAATCCGATAAAGGGCTTTTCACTTAGTGGTAGAGTAATGCTTTGGTAAGACGAAAGTCATCGGTTCGAATCCTAGAAAGTACTTTTCTACAAAATCCATTCATTTTTTTTTTATATCTCCATTTTTCGTGAATTTTATGACTTTGTTTAGTGCAAGATGCCGATATTTTTTGTCTGAACACTAAACGAAGCACAGAGTTTAAATTGCAAAAAAGAAATGAAATTGGACTGTTTTTCCTGTTAGAACAATCAAATCAATACCTGTACTGAACTAATCGAGACTCCTTTTTATTAATCTATTCTTATTCTATACCCTTTGAATTTCCTTAACCCTAAAAAGTAGGGGATGATCCGTGAATTAACCTAACCCTCAACTAAAAAAAATCCTATGAAAGCATAACAGAAAAGTAGTAAAGACTCTTTCCTTTGATCTAGTTATACTCTTCGAGTATATTGACAATTCCAAAAAACTGCTCATACTATCATTATAGTATAATGACGAGTGGTTGTATATGGCGCTATCGTCTAGTGATGCCCCTATCGTCTAGTGGTTCAGGACATCTCTCTTTCAAGGAGGCAGCGGGGATTCGACTTCCCCTGGGGGTAGGGAGTATTATAAAAAGAGGTTAATCATAGATTATCAAAAAGCCTAGAAAAAATTCTCCTGGGTCGATGCCCGAGCGGTTAATGGGGACGGACTGTAAATTCGTTGACGATATGTCTACGCTGGTTCAAATCCAGCTCGGCCCAAAATTCTAGGGCTTCGTGAATATGAACTAAATCCATTATTTTGTATGGAAGAAAAAAAATGTCTGATCCATAGAAATAAAGGATAAAGAGAAATGGGGAAATTTTTTTCTAATCCATATCTCTCTGATTCTTTATCTTATAAAGAAAGGGTTTTTCTTATGGAAAGGCAGATTATCATTTTTTTTTAGGGATAAAAAATCGCAACATACTAGTTATGCCACTCTCACTATACCCACATATCCTATGTGGGTATGTAGTATATGATTCGTCTATTTCTTAGAGCTCAACAGACGAATCGAATCTTCTTAGCAATTGGTTCTATTTAAGAAGAGGTATGCCATACACCCCGCAGGGATTGTAGTTCAATTGGTCAGAGCACCGCCCTGTCAAGGCGGAAGCTGCGGGTTCGAGCCCCGTCAGTCCCGAACTAGGGTTCAATGAATGGACAAATTCATCTTTCCTTTTTTTAATGGAAATTTTTGATGAAAAGGGGGGGGGCAGGGGGCAACATCAAATATCTATGGGGTACCCTTACTTCACTTTTTTTATTTTGCATTTATCAGTAAAAAGATAAGCTGTATAGGAATTTTTTTTCACTCCTTCTGGTTGATAAGGAAAGGCTATCATACGTGGTATGATGATACCGTCCTCATCTTAACTTACTATTCGACTCTTATGGAATAGAGTACCGGTATTTTACCGGAATCCATACATAAACCGTATTCGTTTATTGTTAGAGAATTCATTTCATATAATTAGTTCCTTTTTGTTTTGGGGGTTAAACCACACCCCTTCTATTTTCTAGTTCCAACTTTGTTTGTGTATGTTCAATGAATAATTGGAAAGAATCTACCTCATTCTCACTCCATTTGCCGACTCCTTATGGATCTGCTCTCATCTTTAGATCCCAAAAAGTAGATATTGATAGTAACCTAATAAAAAAAAAAACCAAGCAAACGTTCTTTTTCCTAAATTGAAATATGGGATCCTTTTTATTTAAAATCCCCTTTTCTACATCTCATTTCTACTTCTACTGCTTATTTGGATGTCTATGTGACCCACTTTCTATGGGTCATATAATACATACATACATAATTGTATGTATAATTATAAGAAAAAGGAAGGGAAATTGGATAAGATAAGAAAGATTTTGGGTTATACATATAAAAAAGCAAAAGTAGAAAAGAATGAAAAATGGAATAGAGGGAGTTTCAAATCCAATCAAAAAATGGATTTTGGTCTTAGTATGGATAAGGGATCTTCCTATGCTATGCTATGTTATATTATTCCACTATCAACCATGAATTGATTTGATAGATCCAATATTCATAATATTGAATTGATTCAGTATTATCAGAATGCAAGTCCTCCCCTTAAATTTACAGGATACCCCTTTTTCCTCTCTATGGGATTACATCCCCAGTTATTGTGAAAAAAAAAAAATAAAGAGGTTATGGAAGTCAATATTCTCGCATTTATTGCTACTGCATTGTTCATTCTAGTTCCTACTGCCTTTTTACTTATTATTTATGTAAAAACAGCCAGCCAAAATGATTAATTGGAATTCCAATTAATCATTGAAGAAATAAAAAAGGGATTAAAGAAAATAAAAATCCAAGTCTTAAATGAAAGGATCCGGTTGGAATCATAAAGTGTGGTAAAAAGAACTCCATATAGTTTTTTCTACCACACTTTCGATTCTCTCTATTATATTATCTTGAATCTACATGGAATCAATTAGTAGATTGAAATAGTAGTCTAATTCAACTGCTTTTTTCACTGCATCCACTTAATTTCAATCAAGTCAAAATCAAAAAAATCGAAGACAATTTTTCATTGAAAGAATCCATGGAGGGGGAGAAAAATAATACGCGAATAGACTATAGTAAAAGAAAAAAAGTAAAAGGAAAAAACCTACGAATCTTTCATGCTTAAAAATGGCGCGAGATGCTTCAATCGAGATCCTTCAAAAAAAAAAAAGAACATAAAAAATTTTCTAAGAATAAGAAAATAGTATAAATGGAAAATGTGCGATATGTTGTGAATAGCTTCGTGTAAGAAAGTTGAATTTTCTTATGTATAGAACTTTCTTTTTACTCGCCACTTCTAGTAGAATAGAAATTCTGAATTACTATAATCGCCCTTTCTATTATACTAGAATAGAACGACTCTTTCTTACTTTCTTAAAAGAGTTTCTTACAAGAGTGAAACAAAACTAAAGAAAGAGAGAAAAAAAGTTTGGCAAACTTTCTTATTAATGCAAAACGACCAATTAAAGAAAAGAGTTGATACTACAATTCGACTACTCAATCAATTGGTAGTATCCCTAGAGTCCACTCCTCCCCCATACTACTAGCGAAAGAGAAAATGTAAAGACTACCATTAAAGCAGCCCAAGCGAGACTTACTATATCCATGTAAATTATGTCTCCTATTTCTATGAAGGAATTCTTCTACTATTGATCAATAATCATAGTGGAATCAAGGGTACAGAGTCAAAAGGCCATTCTGCCCTAAGACTATGGATGAATCCGTTAAAGGAATTTACTCCTAACAAATTCTTATATGATTTCTGGTAGAATTGGAGAGCATTAAGTATAAATATGATACATAGCCCTTTCCCTAAAAAAGAGTAAGGGGATGTCCTAAATAGAAGACGCGGGAATAGAGAGATTTTTTCTTCCGTTTGTTACCGTTTTTATAAGCAAAGGGCGTAAGAATATACCATAAAATTAGGATAGATAAATATTTATTGGATACCTACCTTACCCATGTTTATTTTTGACCTAAACCCTACTGCCCCATTTTCTATCTTTCTATGAAATTTTCTATCTTTCTATGAAAGAGTGAGGAGGCCCTATCCACAACCCAAAAATTTGATTTTTGATCAGCCTATTCAATCTAATTCTCGACAGAATCAGTAGCTTTTACTTTAGTGTATGTAGGTAGCATAAGATGTACGAAGTGTATGTAGTAAGATGTACCATAAGAAAAATGTATGATAATTAGGAAGTCTTGATATTTCTTCGCGAAGTCCCTTCTTCAATCTTAGATTGAAAAAAGACTGCTCCTTAGGAACCTTTGGATACGAAGATTTCTGACATCTTAGTCTCGTAGTTTTAAATTCCCGAATCGAATCAATTTAAATTAATAAAAGAATAAGGAAACGCTACCTCACCCCTATTGGTAGCCGTTTGGGACACTGCCGACAAAACAAACCCTAGTTTGAGGATAGAACTATGGTATGGATTCTCAAAATCTAGTATCGCCAGACCTAGTTACTCTCGTGCCTCAACTTATATTATAGAGGTAGGAATTTGTAGGGTTTGATCAGTACTATAATCCTAAGTATTTTATTGATTAGGCGGCACCCAGATTTGAACTGGGGGTAAAGGATTTGCAGTCCCCTGCCTTACCACTTGGCCATGCCGCCAAAAAATCTGATCTAAAATCGAGAAAAGAACAAGTATTCATTTTACTTTTTTTACTAAAATAAAACCCTTTTTTTTCTTTTATTTTGAATCTAATTCGACTTACTTTTTTCTAATTTTGGATCCAGTTGCGCTTATTCTCCTCGATGCATTCTATCTTAAAACACACATTGCTAACACTAGAAAACTGCCCTTTTCTTTCTATTCTATTGAGATGACAAAGGAGAAAAAGTGGATTTCCAGTCACAGGCTGCAAAATTCAGAACAAATTAGAACCATTAACTATAATTTGAAATTTGAATTTTTTTTTTTGAATTGCAGTAGTGAACGACTGTATTCTCCCCCCCCCTTCCTTTATTTTTAATGGGATAATAAAATAGAATAAATGTTTCCCTAATCTGTATATAGGAAAATTCTAGGTCCAAACAGCATTATTATCTATAGATCCCCCTTATGTACATATCCCTATGGGGAATCGTGCTTTCATTTTTCATTGCATTAAATATCTTGAATAAAAAAAAGAGGGAATTTGCTTTGATATAGATTATGGCTTGGCCTTCTTGGACCACCTAAGTGCAATTACGATAAAAAAGAAAGGATATGTAGATAGGTGGATAACTAGATTGGCAAGTACTTAAAAAATAAAGTAAATACTTTATTTTAGGATTCTACAATGAAATCCTTTATTTTACAGCAATTCTCTACTATTACGAAACAAAAAAGTACGAAACAAAAAAGAGCCTTCAAATTCTTTTTGAAAATGAAACTAAGCATGCTATTCTAAATCGAACTAAAGTCAAACTTTCTAGTGCTTATAAATTATTATGGCTTTATCCCCTTTCATAGAAAGGAGATAAAACGAGAAATCTTTGCTATCCAATCTTTTTAGAATATCATAAAGTTTAAGTGGCAGAATTTTTTTCTAGGACTGTTTTATCCATTTATTTTTATTCTATTTCTACCCCTGCAAAATTCGAATTTTCGTCGAAATCGTCTCTATTCATATGTATGAAATACATATATGAAATACATATGTGAAGTTCCCTAGAATTTCATGTGATTCAGTAAACAGAATATAGATTCCATGATTGCTAGATTGATCCGTAGGGATTGATGGAGAGTGAGCTGATAATGGAATTTTTCTTCGATAAATAGAATAGGAAACTTAAGATTAAAATGCTCCGGAATGGAAATGAGGGAATGTCCACAATACCCGGATTTAGTCAGATCCAATTCGAGGGATTTTGTAGATTCATTAATCAGGGCTTGGCAGAAGAACTTGAGAAGTTTCCAACAATTAAAGATCCAGATCACGAAATTGCATTTCAATTATTTGCGAAAGGATATCAATTGCTAGAACCCTCGATAAAAGAAAGGGATGCTGTGTATGAATCACTCACCTATTCTTCCGAATTATATGTATCCGCGAGATTAATTTTTGGTTTCGATGTGCAAAAGCAAACCATTTCCATTGGAAACATTCCTATAATGAATTCCTTAGGAACCTTTATAATAAATGGAATATACCGAATTGTGATCAATCAAATATTGTTAAGTCCTGGTATTTACTACCGCTCGGAATTAGACCACAAGGGAATTTCTATATACACCGGGACTATAATATCAGATTGGGGAGGAAGGTCGGAATTAGCAATTGATAAAAAAGAAAGGATATGGGCTCGCGTGAGTAGAAAACAAAAGATATCTATTTTAGTTCTATCATCAGCTATGGGTTCAAATCTAAGAGAAATTTTAGATAATGTTTCCTACCCCGAAATTTTCTTGTCTTTCCCGAATGCTAAGGAGAAGAAGAGGATTGAGTCAAAAGAAAAAGCTATTTTGGAGTTTTATCAACAATTTGCTTGTGTAGGTGGGGACCTGGTATTTTCGGAGTCCTTATGCGACGAATTACAAAAGAAATTTTTTCAACAAAAATGTGAATTAGGAAGAGTTGGTCGACGAAATCTGAATCGGAGACTGAATCTTGATATCCCTCAGAACAATACATTCTTGTTACCACGAGATGTATTGGCCGCTACAGATCATTTGATTGGAATGAAATTTGGAACGGGTATACTTGACGATGACGATATGAATCACTTGAAAAATAAGCGTATTCGTTCGGTTGCGGATCTGTTACAAGATCAATTCGGACTGGCTCTTGGCCGTTTACAACATGCGGTTCAAAAAACTATCCGTAGAGTATTCATACGTCAATCAAAACCGACTCCACAAACTTTGGTAACTCCAACTTCAACTTCGATTTTATTAATAACTACTTATGAGACCTTTTTTGGCACATATCCTTTATCTCAAGTTTTTGATCAAACCAATCCATTGACACAAACGGTTCATGGGCGAAAAGTGAGTTGTTTGGGTCCTGGAGGATTGACGGGGAGAACTGCAAGTTTTCGGAGCCGAGATATTCATCCGAGTCACTATGGGCGTATTTGTCCAATTGACACGTCCGAAGGAATCAATGTTGGACTTACCGGATCGTTAGCTATTCATGCGAGAATTGATCACTGGTGGGGATCTATAGAGAGTCCGTTTTATGAAATATCTGAGAAAGCAAAAGAAAAAAAAGAGAGACAGGTGGTTTATTTATCACCAAATAGAGATGAATATTATATGATAGCAGCAGGAAATTCTTTGTCCTTGAATCAGGGTATTCAGGAAGAACAGGTTGTTCCAGCTAGATACCGTCAAGAATTCCTGACTATTGCATGGGAACAGATTCATGTTAGAAGTATTTTCCCTTTCCAATATTTTTCTATTGGGGGTTCTCTCATTCCTTTTATTGAGCATAATGATGCGAATCGGGCTTTAATGAGTTCTAATATGCAACGCCAAGCAGTTCCACTTTCTCGGTCCGAAAAGTGCATTGTTGGAACTGGATTGGAACGCCAAACAGCTCTAGATTCGAGGGTTTCCGTTATAGCCGAACGCGAGGGAAAGATCATTTCTAGTGATAGTCATAAGATCCTTTTATCAAGTAGTGGGAAGACTATAAGTATTCCTTTAGTTTCCCATCAGCGCTCTAACAAAAATACTTGTATGCACCAAAAACCTCGGGTTCCGCGGGGTAAATCCATTAAAAAAGGGCAAATTTTAGCGGAGGGAGCAGCTACAGTTGGTGGGGAACTTGCTTTAGGAAAAAACATTTTAGTAGCTTATATGCCCTGGGAGGGTTACAATTTTGAAGACGCAGTACTAATTAGTGAACGTTTGGTATATGAGGATATTTATACTTCTTTTCACATCCGAAAATATGAAATTCAGACGGATACGACAAGCCAAGGCTCCGCTGAAAAAATCACTAAAGAAATACCACATCTAGAAGAACATTTACTCCGCAATTTGGACAGAAATGGAGTTGTGAAGTTGGGATCCTGGGTGGAAACTGGCGATATTTTAGTAGGTAAATTAACGCCTCAGATAGCGAGCGAATCGTCGTATATCGCGGAAGCTGGATTATTACGGGCTATTTTTGGTCTTGAGGTATCCACTTCAAAAGAAACTTCTCTCAAACTACCTATAGGTGGAAGAGGGCGCGTTATCGATGTGAAATGGATCCAGAGGGACCCCCTTGACATAATGGTTCGTGTATATATTTTACAGAAACGTGAAATCAAAGTTGGGGATAAAGTAGCCGGAAGACACGGCAATAAGGGGATCATTTCCAAAATTTTGCCTAGGCAAGATATGCCCTATTTGCAAGATGGAACACCTGTTGATATGGTCTTCAATCCCTTAGGAGTACCCTCACGAATGAATGTGGGACAAATATTTGAAAGTTCACTCGGATTAGCAGGGGATCTCCTAAAGAAACATTATAGAATAGCACCCTTTGATGAGAGATATGAGCAAGAGGCTTCAAGAAAACTCGTGTTTTCGGAATTATATGAAGCCAGTAAACAAACAAAAAATCCATGGGTATTTGAACCCGAGTACCCGGGAAAAAGCAGAATATTTGATGGAAGAACAGGAGATCCCTTCGAACAGCCTGTTCTAATAGGGAAGTCCTATATCTTAAAATTAATTCATCAAGTTGATGAGAAAATTCATGGACGTTCTACTGGGCCCTACTCACTTGTTACCCAACAACCCGTTAGAGGAAGAGCCAAGCAAGGGGGACAACGAGTAGGAGAAATGGAAGTTTGGGCTTTAGAAGGATTTGGTGTTGCTCATATTTTACAAGAGATACTTACTTATAAATCTGATCATCTTATAGCTCGCCAAGAAATACTTAATGCTACGATCTGGGGAAAAAGAGTGCCTAATCACAAGGATCCTCCAGAATCTTTTCGAGTGCTCGTTCGAGAACTACGATCTTTGGCTCTAGAACTGAACCATTTCCTTGTATCTGAGAAGAACTTCCAGGTTAATAGGGAGGATGTTTGATCGGAATAAATAAAAATTCTTTTCTTAATTTCTATTTTATGATTGACCAATATAAACATAAACAACTTCAAATTGGACTCGTTTCCCCTCAACAAATAAGGGCTTGGGCTAAAAAAATCCTACCTAATGGGGAAGTCGTTGGCGAAGTCACAAGGCCCTCCACTTTTCATTATAAAACTGATAAACCAGAAAAAGATGGATTGTTTTGCGAAAGAATCTTTGGACCCATAAAAAGCGGAATTTGTGCTTGTGGAAATTCTCGAGCGAGCGTAGCTGAAAACGAAGACGAAAGATTTTGTCAAAAATGTGGGGTAGAATTTGTTGATTCTCGGATACGAAGATATCAAATGGGCTACATAAAACTGGCATGTTCAGTGACTCATGTGTGGTATTTGAAAGGTCTTCCTAGTTATATCGCGAATCTTTTAGATAAACCCCTTAAGAAATTGGAGGGCCTAGTATATGGCGATTTCTCTTTTGCTAGGCCCAGCGCTAAAAAACCTACTTTCTTACGATTACGGGGTTTATTCGAAGATGAAATTTCATCCTGTAACCACAGTATTTCTCCCTTTTTTTCTACCCCAGGCTTTGCAACATTTCGAAATCGGGAAATTGCGACAGGAGCAGGTGCTATTAGAGAACAATTAGCGGATCTGGATTTGCGAATTATTATAGAGAATTCCTTGGTTGAATGGAAAGAATTAGAAGACGAGGGGTATAGTGGAGATGAATGGGAAGATAGAAAAAGACGAATAAGAAAGGTTTTTTTGATTAGACGCATGCAATTGGCGAAACATTTTATTCAAACAAATGTAGAACCAGAATGGATGGTTTTGTGCTTATTACCGGTTCTTCCTCCCGAATTGAGACCCATTGTTTATAGGTCTGGGGATAAAGTAGTGACTTCGGATATTAATGAACTTTATAAGAGAGTTATCCGTCGGAACAACAACCTTGCCTATCTATTAAAAAGAAGTGAATTAGCACCAGCGGATTTAGTAATGTGTCAGGAAAAATTGGTACAAGAAGCCGTGGATACACTTCTTGATAGTGGGTCCCGCGGGCAACCGACAAGGGATGGTCACAATAAAGTATACAAATCACTTTCAGATGTAATTGAGGGTAAAGAGGGGAGGTTTCGCGAGACTCTGCTTGGGAAACGGGTCGATTACTCGGGGCGTTCTGTCATTGTTGTGGGTCCTTCGCTTTCATTACATCAATGTGGATTACCTCTAGAGATAGCAATAAAGCTTTTTCAGCTATTTGTAATTCGCGATTTAATCACGAAACGTGCTACTTCTAATGTCAGAATTGCTAAAAGGAAAATTTGGGAAAAGGAACCCATTGTATGGGAAATACTTCAAGAAGTTATGCGGGGACATCCTGTACTGTTGAACAGAGCACCTACCCTGCATAGATTAGGCATACAGGCCTTCCAACCCACTTTAGTGGAGGGGCGTACTATTTGCTTACATCCATTAGTGTGTAAGGGTTTCAATGCGGACTTTGATGGGGATCAAATGGCTGTTCATCTACCTTTATCCTTGGAAGCTCAGGCGGAAGCCCGTTTACTTATGTTTTCTCATATGAATCTCCTGTCTCCCGCTATTGGAGATCCCATTTGCGTGCCAACCCAAGACATGCTTATCGGACTTTATGTATTAACGATTGGAAACCGTCGAGGTATTTGTGCAAATAGATATAATAGTTGTGGAAACTCTCCAAATAAAAAAGTAAACTACAATAGTAACAATTATTATAAGTATACGAAAGATAAAGAACCCCATTTTTCTAGTTCCTATGATGCACTGGGAGCTTATAGACAGAAACGAATCGGTTTAAACAGTCCCTTGTGGCTCCGATGGAAACTAGATCAACGCGTCGTTGGGTCAAGAGAAGTTCCGATTGAAGTTCAATATGAATCTTTTGGGACTTATCATGAGATTTATGACCACTATCTGGTAGTGGGAAATAGAAAAAAGGAAATCCGTTCTATATACATTCGAACCACTCTTGGTCATATTTCTTTTTATAGAGAAATAGAGGAAGCCATACAAGGATTTAGTCGGGCCTATTCATACACTATCTAAACAAGGAAGTTAGATTCGGCGATGCCCCTTTCGGGGGGCATTCCGATTTCGCTAGTACCATCTTTTTTGCCGCGCGAATCCAGATTGAGATTGAGGAAAGGGAGTAAATTAAGTTTTCGAATCACTGACTCAGGCCCATTGTCGAATCCTACTCAGCAATTGTCGAATCCTACTCAGCCAAAAAAGGGGGTACTTATGTATGGCGGAACGGGCCAACTTGGTCTTTCATAATAAAGAGATAGATGGAACTGCTATGAAACGACTTATTAGCAGATTAATAGATCATTTCGGAATGGGATATACATCCCATATACTGGATCAAATAAAGACTCTGGGCTTCCATCAAGCCACTACTACATCGATTTCTTTAGGAATCGAGGATCTTTTAACAATTCCCTCTAAAGGATGGTTAGTCCAAGACGCGGAACAACAGAGTTTTCTTTTGGAGAAACACTATTATTATGGGGCTGTACACGCGGTAGAAAAATTACGCCAATCCGTTGAGATATGGTATGCTACAAGTGAATATTTGAAACAAGAAATGAATTCGAATTTTCGAATAACGGATCCTTCTAATCCAGTCTATCTAATGTCTTTTTCAGGAGCCAGAGGAAATGCATCTCAGGTACACCAATTAGTAGGTATGAGAGGGTTAATGGCGGATCCTCAAGGACAAATGATTGATTTACCTATTCAAAGCAATTTACGCGAGGGACTTTCTTTGACAGAATATATAATTTCCTGCTACGGAGCCCGAAAGGGGGTTGTGGATACTGCTGTACGAACAGCGGATGCTGGCTATCTTACACGTAGACTTGTTGAAGTAGTTCAACATATTATTGTGCGTAGAAGAGATTGTGGTACTATCCGAGGTATTTCTGTGAGTCCTCAAAATGGGATGACGGAAAAACTTTTTGTCCAAACACTAATTGGTCGTGTATTAGCAGACGATATATATATTGGTTCACGATGTATTGCTGCTCGAAATCAAGATATTGGAATTGGATTAGTTAATCGATTCATAACTGCCTTTCGAGCACAACCGTTTCGAGCACAACCAATATATATTAGAACCCCCTTTACTTGCCGGAGCACATCTTGGATCTGTCAATTATGTTATGGGCGGAGTCCCACTCATGGGGATCTGGTCGAATTGGGGGAAGCTGTAGGTATTATTGCGGGTCAATCAATTGGGGAGCCAGGGACTCAACTAACATTAAGAACTTTTCATACTGGTGGAGTATTCACAGGAGGTACTGCCGACCTTGTACGATCCCCCTCGAATGGAAAAATCCAATTCAATGAGGATTTGGTTCACCCCACACGTACCCGTCATGGACAACCCGCTTTTCTATGCTATATAGACTTGCATGTAACTATTCAGAGTCAGGATATTCTACATAGTGTGAATATTCCGTTAAAAAGCTTGATTCTAGTGCAAAATGATCAATATGTAGAATCCGAACAAGTAATTGCGGAGATTCGTGCCGGAACGTCCACTTTGCATTTTAAAGAAAAGATACAAAAGCATATTTATTCCGAATCAGACGGGGAAATGCACTGGAGTACTGATGTTTACCATGCGCCCGAATATCAATATGGCAATCTTCGTCGATTACCAAAAACAAGCCATTTATGGATATTGTCAGTAAGTATGTGCAGATCCAGTATAGCATCTTTTTCGCTTCACAAGGATCAAGATCAAATGAATACTTATTCTTTTTCTGTTCATGGAAGATATATCTTTGACCTAGCAATGGCTAATGATCAAGTAAGCCATAGACTGTTGAATACTTTTGGTAAAAAAGATAGGGAAATTCTTGATTATTTAACGCCAGATCGAATCGTGTGCAACGGTCATTGTAATTTTGTCTATCCTTCTATTCTTCAAGATAACTCGGATTTGTTGGCGAAAAAGCGAAGAAATAGCTTCGTCGTTCCATTACAATATCATCAAGAACAAGAAAAAGAGTTAATATCCTGTTTGGGTATTTCAATTGAAATACCCTTTATGGGTATTTTACGTAGAAATACTATTTTTGCTTATTTTGATGATCCACGATACAGAAAAGATAAAAGGGGTTCAGGAATTGTGAAATTTAGATATAGGACCCTAGAGGAAGAATATCGGACCCGAGAGGAAGAGTATAGGACTCGAGAGGAAGACTCAGAGGACGAATATGAGAGCCCAGAAAACGAATATAGGACCCGAGAGGGAGAGGGTAAAAATGAAATCCTAGAAGACAAATATAGGACTCTAGAGGACGAATATGAAACCCTAGAAGATGAATATGGGATCCTAGAGGACGAATATGGGCCTCTAGAGAAAGACTCAGAGGAAGAATACGGGAGCCCAGAGAACGAATATAAGACCCGAGAGGGAGAGAGTAAAAATGAAATCCTAGAAGACAAATATAGGACTCTAGAGGAAGACTCAGAAGAAGAATATGGGAGCTCTGAAGATGGCTCAGAGAAGGAATATGGGACTTTAGAAGAAGACTCAGAGGAAGACTCAGAAGACGAATATGGGAGCCCCGAGGAAGATTCCATCTTAAAAAAAGAGAGTTTTATTGAGCATCGAGGAACAAAAGAATTTAGTCTAAAATACCAAAAAGAAGTAGATCAGTTTTTTTTCATTCTTCAAGAACTGCATATCTTGCCGAGATCCTCATCCCTAAAGGTACTTGACAATAGTATTATTGGAGTCGATACACAACTCACAAAAAATACAAGAAGTCGACTAGGTGGATTGGTCCGAGTGAAGAGAAAAAAAAGCCATACAGAACTCAAAATCTTTTCCGGAGATATTCATTTCCCTGAAGAGGCAGATAAGATATTAGGTGGCAGTTTGATACCACCAGAAAGAGAAAAAAAAGATTCTAAGGAATCAAAAAAAAGAAAAAATTGGGTTTATGTTCAACGGAAAAAAATTCTCAAAAGCAAGGAAAAGTATTTTGTTTCGGTTCGACCTGCAGTCGCATATCAAATGGACGAAGGGAGAAATTTAGCAACACTTTTCCCGCAGAATCTCCTGCAAGAAGAGGATAATCTCCAACTTCGACTTGTCAATTTTATTTCTCATGAAAATAGCAAATTAACTCAAAGAATTTATCACACGAATAGTCAATTCGTTCGAACTTGCTTAGTAGTGAATTGGGAACAAGAAGAAAAAGAGGGGGCTCGTGCTTCTCTTGTTGAGGTAAGAACAAATGATCTGATTCGCGATTTCCTAAGAATTGAGTTAGTCAAGTCTACTACTTCGTATACACGAAGAAGGTATGATAGGACAAGTGTAGGACTAATTCCCAATAATAGGTTAGATCGCACCAATACCAATTCCTTTTATTCCAAGGCGAAGATTCAATCACTTAGCCAACATCAAGAAGCTATTGGCACCTTGTTGAATCGAAATAAAGAATATCCATCTTTGATGATTTTGTCGGCATCCAACTGTTCTCAAATTGGTTTATTCAAGAATTCAAAATATCCCAATGCGGTAAAAGAATCGAATCCTAGAATTCCTATTCGAGATATTTTTGGGCTCTTAGGCGCTATTGTACCTAGTATATCAAATTTTTCTTCATCTTACTATTTATTAACACATAATCAGATCTTGTTAAAAAAATACTTGTTCCTTGAAAATTTGAAACAAACCTTCCAAGTACTTCAAGGACTTAAATACTCTTTAATAGACGAAAATAAAAGGATTTCAACTTTCGACAGTAACATCATATTGGAGCCATTCCATTTGAATTGGCACTTTCTCCATCATGACTCGTGGGAAGAGACATCGGCAATAATTCACCTTGGACAATTTATTTGTGAAAATGTATGTCTATTTAAATCGCACATAAAAAAATCAGGTCAAATTTTCATTGTTAATATGGACTCCTTTGTTCTAAGAGCAGCTAAGCCTTATTTGGCCACTATAGGAGCAACTGTTCATGGTCAGTATGGAAAAATCCTTTACAAAGGAGATAGGTTAGTTACGTTTATATATGAAAAATCGAGATCTAGTGATATAACGCAAGGTCTTCCAAAAGTAGAACAAATCTTCGAAGCGCGTTCAATTGATTCACTATCGCCGAATCTCGAAAGGAGAATTGAGGATTGGAATGAACGTATACCAAGAATTCTTGGGGTTCCCTGGGGATTCTTGATTGGAGCTGAGCTAACCGTAGCCCAAAGTCGTATCTCTTTGGTTAATAAGATACAAAAGGTTTATCGATCCCAAGGGGTACAGATCCATAATAGACATATAGAGATTATTATACGCCAAGTAACATCAAAAGTAAGGGTTTCCGAAGATGGAATGTCTAATGTTTTTTTACCTGGGGAATTAATAGGACTATTGCGAGCGGAACGAGCAGGGCGGGCTTTAGATGAATCGATCTATTATCGGGCAATCTTATTGGGAATAACAAGGGCTTCCCTGAATACCCAAAGTTTCATATCTGAAGCAAGTTTTCAAGAAACTGCTCGAGTTTTAGCAAAAGCTGCCCTACGAGGTCGTATTGATTGGTTGAAAGGCCTGAAAGAAAACGTAGTTCTAGGGGGGATTATACCTGTTGGTACCGGATTCCAAAAATTTGTGCATCGTTCCCCACAAGACAAGAACCTTTATTTTGAAATTCAAAATAAAAATCTATTCGCGTCGGAAATGAGAGATATTTTGTTTCTCCATACAGAATTAGTTTCTTCTGATTCTGACGTAACAAACAATTTCTATGAAACATCAGAAGCCCCGTTTACCCCTATTTATACGATTTAAGTATACATAAAGCAATTTTTTTTTTTTACTTTAATTTAAACTATACCTTGCCCTTAGAATGCTAACAGGTCTTATTTTAGATTTTGTATTTTAATTGTATTTTAATAAGTAAAAGAAGTCAGTTAATTCATTAAGGCTATGTTTATACCGTGTATCAAGGGTCAATTCTGAGTAGAAGGTTCCATCGGAACAATTATTATTTATTTCAAGCTATTTCGGCTCTTTCTTAATCTTCAAAAAGAAATAAATTCCGTAATGGTAAGACGAAAAAAAGAAAAAATAAAAAGGAAGTGTGGAAAAAATGACAAGAAGATATTGGAACATCAATTTGAAAGAGATGATAGAAGCGGGAGTTCATTTTGGTCATGGCATTAAGAAATGGAATCCTAAAATGGCCCCTTACATCTCGGCAAAACGTAAAGGTACTCATATTACAAATCTCGCTAGAACAGCTCGTTTTTTATCAGAAGCTTGTGATTTAGTTTTTGATGCAGCAAGTCAGGGAAAAAGTTTCTTAATTGTTGGTACCAAAAAAAGAGCAGCGGATTTAGTAGCATCAGCTGCAATAAGATCTCGTTGTCATTATGTGAATAAAAAGTGGTTCAGTGGTATGTTAACGAATTGGTCGATTACCAAAACTAGACTTTCTCAATTTCGAGACTTAAGAGCAGAAGAAAAAATGGGAAAATTCCATCATCTCCCAAAAAGAGATGCGGCAATCTTAAAGAGAAAATTATCTACCTTGCAAAGATATCTCGGCGGGATCAAATATATGACGAGGTTGCCTGACATTGTGATCGTCCTTGATCAGCAAAAAGAGTATATAGCTCTTCGGGAATGTGCCATTTTGGGGATTCCTACTATTTCTTTAGTCGATACAAATTGTGACCCAGATCTCGCGAATATATCGATTCCTGCCAACGATGACACTATGACTTCAATTCGATTAATTCTTAACAAATTAGTATTTGCAATTTCTGAGGGCCGCTCTCTCTATATAAGAAACCGTTGATTAAGAAGAATAGTGAATTCTTAAGCAACTGCGTAGATTCATAGGATCAGTTACTATTGTTTTTTGTTTTGCATAGATAAAAGAAAGGGAATATTGATATATATTAGGGGGTATTGATATATATTATGATCTGATGTGATTTCTTGGTATCCTAAATATAAGATTAATACTTCAAGTTGCTGAGTTGAGAAAGAGATGCTTGAATCAAAAGAATTCCTTTTTTGAAGTTCCATTTTTATCAGAGGACAATATGAATATTACACCATGTTCCATTAAAACACTCAAGGGGTTATATGATATATCGGGTGTAGAAGTAGGCCAACACTTCTATTGGCAAATAGGAGGTTTTCAAATTCATGCCCAAGTACTCATCACTTCTTGGGTCGTAATTACTATTTTGCTAGGTTCAGTTATCATAGCTGTTCGGAATCCACAAACTATCCCGACCGACGGTCAGAATTTCTTCGAATATGTCCTTGAGTTTATTCGAGACTTGAGCAAAACTCAGATTGGAGAAGAATATGGTCCCTGGGTTCCCTTTATTGGAACTATGTTCCTTTTTATTTTTGTTTCGAATTGGTCAGGTGCTCTTTTACCTTGGAAAATTATAGAGTTACCTCATGGAGAATTAGCAGCGCCCACGAATGATATAAATACTACTGTTGCTTTAGCTTTACTAACATCAGCGGCATATTTTTATGCGGGTCTTAGCAAAAAAGGATTGAGTTATTTCGAGAAATATATTAAACCAACCCCAATCCTTTTACCAATTAACATCCTAGAAGATTTCACAAAACCATTATCGCTTAGTTTTCGACTTTTCGGAAATATATTGGCGGATGAATTAGTCGTTGTTGTTCTTGTTTCTTTAGTCCCCTTAGTAGTCCCTATACCGGTCATGTTTCTTGGATTATTTACAAGCGGTATTCAAGCTCTTATTTTTGCAACGTTAGCCGCAGCCTATATAGGTGAATCCATGGAAGGTCATCATTGAATTGACTAGTTTTCGAAATAGTCTTTTTTTTTTTTAGCTTAGCCCAATTCATGCATGATTCCGGATAATCCTCTTAGTTGGAAAACGAAATCGTTCGAAATGCGTATGAATATACAACCTAGAGTTGTAGGGGAGAGAATAGACTATATTACGGAAGAGGTAAAGTATATATGCATTCAGGGGGGCAGGGTAGATCTATACCCTTAATGCCTACAAGACAGTTATCTTTTGTGCGGATTTCTAAGGAATGATTTTAGAATCGGATTCAATAGAAAATGAGAAAATACGCAAACAAAATAGAAGAAACAAATGTATATGCTTTTTTTTATTCCTAAGTTAGATTCATTATCTAATCCGATATATAGAATTCCCTTCTATATGGAACTGGATTCCATATCTAATTCTAATTCTATGCAGCATATTGTTATCAATTGTATATCTTGATTTGATTCCTATTGGATTTGGATTAGTTCGATTTCAATAGGGGTTCTTCCTGTATTTCGTCTTTTATTATGTTAGATGAAGGGGAAAAAAAGGGAACTCAAGGATATCGAAGAGTAAAAAAAAGGATGGAATGAAAGAGTGATTGGTTGAAAAGAAAGAGAAATAGAATAATGAGAATCATATGGATTTACACAAACCTCTATGATTAGAAACTAAAAACAAGATCTCGAAGTAATTTGGACGATTTCAATTATCATTTATTTGTACTTATTAGTTACTTTTACCCAATAGAGCTTAGAAGTTAGAAGTAATAATTTCTTGGTTGATTGTATCCTTAACCATTTTTTTTTTTTGACACGAGGAACTCACCATGAATCCACTAATTGCTGCTGCTTCCGTTATTGCTGCTGGATTGGCCGTAGGGCTTGCTTCTATTGGGCCCGGAGTTGGTCAAGGTACTGCTGCAGGACAAGCTGTAGAAGGTATTGCGAGACAGCCAGAAGCAGAAGGTAAAATACGAGGTACTTTATTGCTTAGTCTAGCTTTTATGGAAGCTTTAACAATTTATGGACTGGTTGTGGCACTAGCGCTTTTATTTGCGAACCCTTTTGTTTAATCCTAAAAACGAAAATGAGTCCTTTAGATTAGATACTTTTTTCTTTTTTTTCGTACATTGGCATTTGCTTCTGTAATTCCAAGTATATCAATACTTTACTCCTATTTATTATATTATTCCGGGAATTTTTGGAACATTTCAACAAAGGAGATTTTTTACAGGTCAAAGGCGACCTAAGACTTAATCTAAAAGAAATTATTAGATGAAATCTATTTTATTTGCATTAAAAAAAGATTGCATTAAAAAAACCGATCAAAAAAGGGCGAGCGAAGTAAGTGATCGAAAAACTTTCTTCTTTGTTCGTCCTATCTATAAGAGGAGAGCATATGAAAAATGTAACCTATTCTTTCGTTTTTTTAGCTCACAGGCCATTCGCTGGGAGTTTCGGGCTTAATACCGATATTTTAGCAACAAATCTAATAAATCTAACTGTAGTGGTTGGTGTATTGATTTTTTTTGGAAAGGGAGTGTGTGCGAGTTGTCTATTTCAAGAATAGATTGGATCTATCCGGCTGCACTTTAGAATATTTTTTAGTATTTTTTTTTTTTGATAAATAAGAAAAGGTGCACGATCTCGACGAATTACTTCTGAATAACTTCAGAAATCATATGGAAGAACCATAGCATTTCGCGACTCATTGGTAAATTTACTTTGATTCTCTATAGACCAATAATGTGAGACCATTAACACGGTTAAAGCTAAACTGCTTGAAGTCCGGGCAAAAGGGGGTACTCTTTCTACAACTACATTAGTCTCGAAATGCTTTAAACGGGAAATAGCTAGTGTGGAATTTATCTGATATAGAACACTCATATCGATAAAATAGTTTGAACTATTTACTAGAAGGGCATCCAGCCCTTTTTCCAATGCCGAATCGACGACCTATGTATAAAAGAGAAATTTTTTGGATTTGAAGAAAAAATAAAAGGAATTATATCAATTTGGATTTTCCATTTATTTAGTTTGTTTTTCTTAATGAAATTGAAATTATTAACTAACAGAGCAAACACAAATAAAGAAACAACTTTGCTGACCATGATAGATTTTTATCTAGTTGGAAGAGTCCTCTTATCTTAATATTCATCTAGTCTTATATAAGTTTGGGTATATAGAAATACAAACGGAAAAGAGAGGATAGGCTCATTACATAAAAAAAAGATATGGAAATAGTCATAATACATAGCAAAAGAGAAAAAAAGGAGCGGGAGAGCCAAATGAATCGAAAGATTCATGTTTGGTTCGGGAAGAGATCATAAAAATTGTAAACTTAATAGCAAGATAATCTACTTTCATTAAAAGATTTATTAGATAATCGAAAACAGAGGATCTTAAGTACTATTCGAAATTCGGAAGAATTGCGTAGAGGGACCCTTGAACAACTCGAAAAAGCTCGGATTCGATTACAGAAAGTCGAACTAGAAGCAGATGAGTATCGAATGAATGGATACTCTGAAATAGAACGAGAAAAAGCAAATTTGATTAATGCTACTTCTATTAGTTTGGAACAATTAGAAAAGTCTAAAAACGAAACCCTTTATTTTGAAAAACAAAGGGCGATGAATCAGGTTCGACAACGGGTTTTCCAACAAGCCGTACAAGGAGCTCTAGGAACTCTGAGTAGTTGTTTGAATACCGAGTTACATTTCCGTACGATTCGTGCTAATATTGGCATTCTCGGGGCCATAGAATGGAAGAGATAATGAAATTTATTAGGTTTTGAACTTCTACTTTCGTTTAGAATTTAGGCATTATTTTTCCCCTTGCTTCCGAAAAAAAAAAAGATTCAAGAAACACTAATGGCAACCCTTCGAGTCGACGAAATTAATAAAATTCTCCGCGAACGTATTGAACAATATAATAGGAAAGTAGGGATTGAGAATATCGGTCGCGTAGTTCAAGTGGGGGATGGGATTGCTCGTATTATAGGTCTTGGTGAAATAATGTCAGGTGAATTAGTCGAATTTGCAGAAGGGACGAGAGGTATTGCTCTGAATTTGGAATCCAAAAATGTTGGAATTGTATTAATGGGCGATGGGTTGATGATACAAGAGGGAAGTTTTGTAAAAGCAACAGGAAGAATTGCTCAGATACCTGTGAGCGAGGCTTACTTGGGTCGTGTTATAAATGCTCTCGCTAAACCTATTGATGGGAGAGGCGAAATTGTCGCTTCGGAATCTCGCTTAATTGAATCTCCTGCTCCGGGTATAATTTCTAGGCGTTCCGTATATGAACCCCTTCAAACAGGGCTTATTGCTATCGATTCGATGATTCCCATAGGGCGCGGCCAGCGAGAGTTAATTATTGGGGACAGACAGACTGGCAAAACAGCAGTAGCCACAGATACAATTCTCAATCAAAAAGGGCAAGATGTAATATGTGTTTATGTAGCTATCGGTCAAAGAGCATCCTCCGTGGCTCAAGTAGTAACTACTTTCCACGAAGAGGGGGCCATGGAATACACTATTGTAGTAGCTGAAATGGCGGATTCACCCGCTACATTACAATATCTCGCTCCTTATACAGGAGCAGCCCTGGCTGAGTATTTTATGTACCGCGAACGGCATACTTTAATAATTTATGATGATCTCTCCAAACAGGCACAAGCTTATCGCCAAATGTCCCTTCTATTAAGAAGACCCCCCGGCCGCGAAGCTTATCCAGGGGATGTTTTTTATTTGCATTCACGCCTTTTAGAAAGAGCCGCTAAATTAAATTCTCTTTTAGGCGAAGGGAGTATGACCGCTTTACCAATAGTGGAGACTCAATCTGGAGATGTTTCCGCCTATATTCCTACTAATGTAATCTCAATTACAGATGGACAAATATTCTTATCCGCGGATCTATTCAATGCCGGAATTCGACCTGCTATTAATGTGGGTATTTCTGTTTCCAGAGTAGGATCCGCAGCTCAAATTAAAGCCATGAAACAAGTAGCTGGCAAATCAAAATTGGAATTAGCTCAATTCGCGGAGTTACAAGCCTTTGCACAATTCGCCTCTGCTCTCGATAAAACAAGTCAGAATCAATTGGCAAGGGGTCGACGATTACGGGAATTGCTTAAACAATCCCAATCAAACCCTCTCCCAGTGGAAGAGCAAGTAGCTACCATTTATACCGGAACGAGAGGATATCTTGATTCGTTAGAAATTGAACAGGTAAAGAAATTTCTGGATGAGTTACGTAAATACCTAAAAGATACTAAACCTCAATTCCAAGAAATTATATCTTCTAGCAAGACATTTACCGAGCAAGCAGAAACCCTTTTGAAGGAAGCTATTCAGGAACAGCTTGAACGGTTTTCCCTTCAGGAACAAACATAAATATAGCATGTCTACTCTTATTAGTATAACTCGTGTTAGTAGAAGAGGAATCATTGAGAAAGATTTTTCATTTGAATCATGCAAAAAAGTTTTCTTAGTTTTTAGTATAGTTATTTAAAGAATAGATAGAAAAAAGATTGCGTCCAATAGGATTTGAACCTATACCAAAGGTTTAGAAGACCTCTGTCCTATCCATTAGACAATGGACGCTTTTCTTTCGTATTTTTTTCTTTCTTTTACTTTTATTCTCGGAACAAGAGAAAAAATAAAAAACTGTTAGACCGAAACTCTTTTAGTAAAGAAAAAAAAATCCATATACCATATACAAATGGATGATACATATATCATAAAGAAGGAATATGAAGCGGGTAGTGAGTATCGAACCTGTAACCCCAAGGTTATGAGCTTTGTGAGCTACCAAACAGCTCTACCTTCTTAAACTAAAGAGCGGGGAACTTGTGGATAAAAGGGGATTGGATACGCCCCTCTACCATATCTATATAAATAGAATAGTCCATTTATACAGAATGGTAAAGAGGGCTCTTCTACGATCATCAATTCGAGAAAACCATACAAATATGAAAGGGTATTTTATCCTTACCAACTGGATCTTGTTGCACCCGGTAACAAACATGCATAAACCATCTCTCGAAGTATGTGTCCGGATAGCCCAAAGTCTCGATAATTAGCTCTAGGTCTTCCGGTTAAAAAACAACGTCGATGAAGGCGTGTAGGTGCACTATTACGTGGTAGGGATTGCAATTTTTCTTGCATTTTTTTTTTTTCGCTCAAACTCAAAGGGGAAACTTTGCTTCTTATCTTTTTTTTTGAGGATCCACGAATCAAATGATATTTTTTTTCTAATTTCTGCCGCTTCTTCTCCCTCTGAATCAAACTTTTTTTTGCCATAATGTGCCGTTCCTATTATTACCAAGTATATGGTTCTAATCCTAGATGGAAAAATAAATAGAAAAAAAATCTAAAAAGGCGGATCCTCCCTCTCCATCAAGAGTAATGAACTAGGTTCTGATACAGTACAAAAAAACAAAAAAAAATAACTAAATTAACCAAACTTGCCTGATGTTGAGGCAATCAAGAAAGCTGCATAAGTGAATATATAACCCACGGAAAAGTGGGCTAATCCAACCAATCTTGCTTGCACAATGGAAAGAGCCACGGGCTTATCTCTCCAGCGAATTAAATTAGCCAAAGGTGTGCGTTCATGGGCCCATGCTAAAGTCTCAATTAATTCCTGCCAATATCCACGCCAGGAAATTAAGAACATAAATCCAGTAGCCCAAACAAGATGTCCAAATAAGAACATCCAAGCCCATACTGATAAACTATTCATCCCAAAAGGATTATATCCATTGATAAGTTGTGAAGAGTTTAACCATAGGTAATCTCTTAACCATCCCATCAAATAAGTGGAGGATTCATTAAATTGTGAAACGTTGCCCTGCCATAATGTGATGTGTTTCCAATGCCAATAAAAAGTAACCCATCCAATAGTATTTAACATCCAGAAAACTGCCAAATAAAACGCGTCCCAAGCAGAAATATCACAAGTACCACCGCGCCCTGGGCCGTCGCAAGGAAAACTATATCCGAAATCCTTTTTATCCGGCATTAATTTGGAACCGCGTGCATCTAAAGCACCCTTTACTAAAATCAATGTAGTTGTATGCAAACCTAGAGCAATAGCATGATGAACTAAGAAATCTCCGGGTCCTATTGTTAAGAAAAGCGAATTACTATTCTCATTAACAGCATTCAACCATCCGGGCAACCATATGCTTCGACCTGCATTGAAAGCGGGGCCATTCGTTGAAGATAAGAGTATATCGAACCCATATGTCGTCTTACCATGAGCAGATTGTATCCATTGGGCAAATATAGGTTCGATCAAGATTTGCTTTTCTGGAGTACCAAAAGCAAGCATGACGTCGTTATGAACATAAAGGCCTAAGGTATGGAATCCTAGGAAGAGGCTAGCCCAACTTAAATGAGATATGATAGCTTCTTTATGGTCTAACATTCTTGCCAATACATTATCTTCATTCTGTTCCGGGTTGTAATCCCTAATGAAAAAAATAGCTCCATGAGCAAAAGCCCCTGTCATGATGAACCCTGCAATGTATTGGTGATGAGTATATAAAGCAGCTTGAGTAGTAAAGTCTTGTGCTATGAATGCATAAGCGGGTAAAGAGTACATATGTTGAGCTACTAAGGAAGTTATAACCCCTAAGGAAGCTAGAGCAAGACCTAATTGAAAATGAATCGAATTATTAATTGTATCATAAAGGCCTTTATGCCCACGTCCTAATCGACCCCCCGGAGGAGTATGTGCTTCTAAAAGATCTTTGATACTGTGCCCAATTCCGAAGTTAGTTCGATACATATGACCGGCAATGAGAAAAATAAATGCAATAGCTAAATGATGATGAGCAATATCGGTCAGCCACAAACTTTGTGTTTGTGGATGGAATCCCCCAAGAAGGGTCAGAATGGCAGTTCCCGCTCCTTGAGTGGTACCAAATAAATGATTACTCGAATCAGGATTTTGGGCATAAAGATTCCACTGACCCGTCAGAAGGGGGCCCAACCCCTGGGGATAGGGTAATACATCTAAGAAATTATTCCATCGAACGTACTCCCCTCTGGATCCCGGAATAGCAACATGAACTAAATGCCCTGTCCAAGCCAAAGAACTTACCCCGAAAAGTCCTGACAAATGATGATTGAGACGAGATTCCGCATTTTTGAACCACGAAAGGCTTGGCTTCCATTTGGGTTGTAGATGTAACCAACCCCCTATTAAGGATAGCGTGGAAAGAAATAATAGAAAAAGAGCTCCAGTATAAAGATCTTCATTGGTGCGCAATCCAATTGTATACCACCACTGATAAACCCCAGAATAAGCAATATTCACTGGACCGGCAGCACCTCCTCGAGTAAAGGCTTCCACCGCGGGTTGCCCAAAATGAGGATCCCAAATGGCATGAGCAATAGGTCTTACGTGTAAAGGATCCTGTATCCATGATTCAAAATTCCCTTGCCAAGCTACATGAAACAGATTTCCAGACGTCCATAGAAAGATTATTGCTAACTGCCCAAAGTGAGAAGCAAAAATGTTCTGATAAAGACGTTCCTCAGTAATATCATCATGACTTTCAAAATCATGTGCGGTAGCAATACCAAACCAAATACGACGAGTAGTGGGGTCCTGAGCTAAGCCTTGGCTAAACCTGGGAAATCTTAATTCCATAATGCCTTTCAAATCCTCCTAGCCACTATCCTACTGCAATAATTCTCGCTAAGAAGAATGCCCATGTTGTGGCAATTCCACCCAGAAGGTAATGGGTTACTCCTACAGCACGTCCTTGTATAATGCTCAAGGCTCTAGGCTGAGTAGCAGGAGCAACTTTTAATTTGTTGTGAGCCCAAACGATAGATTCAATGAGTTCTTGCCAATAACCACGGCCGCTAAATAAAAACATTAAACTGAAAGCCCAGACAAAATGAGCGCCTAAGAAAAAAAGACCATATGCAGATAATGAAGAACCATAAGACTGAATTACTTGGGATGCCTGTGCCCATAAGAAATCTCGAAGCCAACCATTAATCGTAATGGAACTCTGTGCAAAGTTTCCCCCTGTGATATGAGTTACTATCCCTTGATCGCTTATAGTACCCCAAACATCCGACTGCATTTTCCAACTGAAATGGAAAATAACTACCGAAATGGAATTATACATCCAGAATAGACCTAAGAAAACATGATCCCAGGCGGATACTTGACATGTTCCTCCTCGCCCAGGCCCGTCGCAAGGGAAGCGAAAGCCAAGATTTGCTTTATCAGGTATCAGACGGGAACTGCGAGCAAATAAAACACCTTTCAAAAGTATTAATACAGTCACATGGATAGTAAATGCGTGAATGTGATGGACTAAAAAATCTGCGGTTCCTAATGGAATAGGTAACAAAGCCACTTTGCCGCCTACAGCTACTAACTCGCTGCCTCCCCACGTTAAGCTGGTACTTGTTGTTGCACCAGGAGCTGTTACGCCAGGCGCGCCAGCATGGATATTTTGTATCCATTGAGCAAAGATGGGTTGTAATTGTATGGCGGTATCCGAAAACATATCTTGGGGACGGCCTAAAGCACTCATGGTATCATTATGAATGTACAAGCCAAAACTGTGAAAACCCAGAAATATACATACCCAGTTAAGGTGGGATATGATTGCATCGCGGTGTCTAAGGACACGATCTAATAGATCGTTGTATCGAGTAGTTGGATCATAGTCTCTTACCATAAAAATGGCTGCATGTGCAGCAGCACCGACTATTAGAAATCCGCCAATCCACATGTGGTGTGTGAACAAGGAAAGTTGTGTACCATAGTCGGTAGCTAGGTATGGATAGGGGGGCATAGAGTACATATGATGAGCTACAACAATAGTTGTAGAGCCTAGCATAGCTAGGTTAAGAGATAATTGAGCATGCCATGACGTTGTTAGGATTTCATAGAGACCCTTATGGCCTTGTCCTGTAAATGGGCCCTTATGAGCCTCCAAAATATCTTTAAGTCCATGACCAATACCCCAGTTGGTCCTATACATATGACCAGCGATCAGGAAAAGAATAGCAATAGCTAAATGATGGTGTGCAATATCGCTCAACCATAGACCACCGGTTATTGGATCTAGTCCTCCGCGAAAACTAAGAAATTCTGCATATTTGGACCAATTCAAGGTGAAAAAGGGAGTTGCTCCTTCGGCAAAACTAGGATAAAGTTGAGCCAAAAGGTCGCGATTCAAGATAAATTCATGAGGAAGTGGTATCTCTTTAGGATCAACCCCAGCGTCGAGAAATTGGTTAATCGGTAAAGATACATGGATTTGGTGTCCCGCCCAAGAAAGAGACCCAAGTCCTAATAATCCCGCTAAGTGGTGATTCAACATGGATTCTACATCTTGGAACCAGGCCAATTTGGGAGCAGCTTTGTGATAATGGAACCAACCAGCAAAAAGCATTAACGATGCAAAAATCAATGCACCGATTGCGGTACAATAGAGTTGTAATTCACTAGTTATTCCGGATGCTCGCCAAATCTGAAAAAACCCAGAGGTTATTTGGATTCCTCGGAAACCCCCGCCTACATCACCATTCAAAATTTCTTGCCCTACTATTGGCCAAACTACCTGAGCACTGGGTCCAATGTGAGTAGGATCGCTTAGCCATGCTTCATAATTGGAAAAACGGGCACCGTGGAAGTACATCCCACTCAACCAAAGAAAGATAATGGAGAGTTGACCGAAATGAGCACTAAAGACTTTTCGAGAGATCTCCTCCAAATCACCGGTATGACTATCGAAATCGTGAGCATCAGCATGTAGGTTCCAGATCCAAGTGGTAGTATCGGGACCCTTAGCTATTGTTCTTGAGAAATGCCCGGGTCTGGCCCATTCCTCAAAAGATGTTTTTACAGGATCCCTATCCACAACAATTTTAACTTCTGGTTCCGGCGAACGAATAATCATTAAGTCCTCCTCTTTCCGGACAAGACATACAAAGAGACCCGCCAACTGTCTTTTTATTGAATCTTTGAAAGATAGATATTATGATTAGTCCTTTTCTTTACTATCTACCGTCCTTCTATTTTTTTTTTTTTTTTTAGTTATTCACTGGAGCAATTATATATTGAAGTCAATCCGAGGCAAGTGTTCGGATCTATTATGACATAAGGATTAGGTGCCTAACGGACATTGGTTCTTCTGGAAAATTATTTCCCGACGTAACAAAAATTTTTTTTTACGTTTAAATTTAAGAAGCTAGTGTATTTTTTTTGAGGGTATAAGCCCCTATCCACATCTACTTTCCTCGAGTGAGCATAATATAGATTTTTTTATGCGATTCCAAATTCCAAGATAACTCATTAGAATTATTAATAAGACCGTCCTGATATATTAGGTAGGAATATTTAGATTGCCACCTTTTATGTGCTTTATTACTTCTGTTCCAGAGCCTATCCCTATTATTTATCCTTATGAAATATGATATAAAATCGAAGGTAGAAGAAAGGGATATAATGAAATTCTTGATTTGATCTTCTTACCTAAATTATTTGATTAATGGATCAACAACCAAACCACCCATTTTATGGAAATGGAGAGTTGTTTTATTCAAATTCAAAGCGCTTCGTAATCTTCAACCAGTTCTGTGCTTCAATATAATTTCCCGGAGTAAGCGCTATAGCTTGTTTCCAATACTCAGCAGCTTGATCAAACCAAGCTTCCGCAATTTCCGAATCGCCCTGTAGAATGGCCTGTTCTCCTCGGTCGGAATAGGCAGTTCCTTCCCCTAGAACCGTACTTGAGAGTTTCCTACCTCATACGGCTCAGAAATTGCTATCTTAATTTCCCCTATATTAACTGAATTGATTTCTCAAAAATCAATCCAATTTCTTCTTGGGTTAAGCAGAAGAAGTTAATTACCTAAGTTTCAAACCCTAATTTTGATCAATAATCAGTTTGATCTTTTCTCCCACCTTCAGAAGAATGAAGCATAGATAGACCTATATCCTTCGTTCCAATTTTCTGAAAGGTAACTATCTCGGTTTCGTTTCTTTCATATATGAAATAAATTTCTATAGAATCCTCGAAAAAGACTTTTTCCCATAAGAAAGAAAAAAGAACTTACTATCTTTGGGATCTGATACTACACCGCTGCTTAATCCCTTAGTGGATCGGCTTTATTACATAAGCGGATTCCTAAATTTTGTCCCATATTGTGGTATAATGAAGCAGTTTTTTTTTAGTTGTATCGACCCAGTCGCTCACTAATTGATCTTTACGGTGTTTTCTCTATCAATTTCAGCTTTTATCCATAGAATAGTAGTATAGGCTCTACTTTCTTCCTATTTTGATTCTCGTGAAGTGTCTTTCCTTCCTACAGCTGATAGGGTAAAATCGTTGTTTTGACGATCCCTATGTAGAAAGCCCTTTTTTCTAGTAAATACTAGAAAATTTTCTCCTTTCTTTTTTTCTTCTTTCTATAGTGGAGATAGTCGCACGTAATGACAGATCACGGCCATATTATTAAAAGCTTGCGGTAAGAAGGGGTTTCGTTCTAGCGCCCGGAAATAATATTCCAAAGCCTTTGTATGCTCTCCATTGCTTGTGTGTATAAGGCCTATGTTATATAGTATATAACTTCGATCATAGGGATCAATTTCTAGTCGCGTAGCTTCATAATAATTCTGCAAAGCTTCCGCATAATTTCCTTCGGATTGAGCCAACATCCGTTACGGTCGTTCATTCTATTCAATTCAAAAAATCTCCGTTCCAAAACCGTACATGAGGTTTTCATCTCATACGGCTTCTCCCTTCTGTACTTCTCCCTTCCGTACTCTGTACTTCTCCCTTCTGTACATAGTGCTAAGCGAAAAATCTATAGAATAAAAATGGAATTAGTTCCATCTCATTATGGACCGAAGGGGGCTGGTATTTTTCCAAGAAATCTCTAGCCAACCTTCCCCCAAGAGGTTTTCTTAACACCAATGAATTCTATTAATGCTAGAGGAAAATGATAACTCCAAGAATTTCTTTGTTCTCAACGCCTCCCATTTAGAGGAATTAGCCACTTCAACGACCTTTGATGGTTATAAGGGTATCCAAAGTACAAACCTGATGGTTGTTTGTTATCCTAACCATTCTTCCCAACCCTGATACCAATCAGGAAAGGGCTAATTTCTAACAAAGTTTTTCTCTTGTTGATTCCTATTTCGAGGTGTAGTGCTTTTCTCCCCTATGCTGCCTATTGGTACTAGTAGAGTCGGATTGGCCTGTAATACAGAACCTATCCTGTAGGTGTAACCTTTCGCTCAATACTCAAATCTACAATTGAAGCATCTGAGGCCACATCAATCGAGGATACACGACAGAAGGAATTGTTAGTTCACCTCACCTTCCCCAAGCGTGGGTTTCCTTTACTAATTTTGTTCTCTCTATGCGAACCCCGTCTCTTTCTCGTAAGAATGAGATGTTGGTAGGGCTAAAAAAAAAAGAGTCAAATCGCACCATCTCTATAATAAGTAAATGCCCTTTTTTCCCCGGAGGTTGTCGGAATTATTTGCAATAAAATATTGGCTACAATCGAGGAGGTCTTATCAATGAAATTTCCATTTATACGGGATCTAGGCATAATTCCCAACCCATTCTATATAGAATTCTTTTCATTCTATCACAAAATAACATAAAAACAAAACATTCGATTCTTATAAATCGATCCATATGCTCTAAATGGATAAGAGAGGTATGGATTTTCCGCTCAGCTCAAATTGTCTTCTTTTCCTTCTGTTTGGACAAGAAGAGATATGAAATATTTGACTAAGACTAGATTTCATTCCACTTTCCTATTTCTAAACAACAACTTCTCTCATCAGCTATTTCGCGTTTTCAAAGTCATTAATTGCCCCATACCCTTTTTTATATTTAGATTGTATGGCGTAACGTACCTTATGCAAATAGAATTCTAGGGTTCCTTTATTTTCTTATGGAATAAGAAGAATTCTTCCATTTTCTTTTTATTTTGGTTTTCCCCAAAGAAAAACTTTTCGAGGGAGCGGAATTCCTAGTAAAAAAAAAATACTGGATCCTTCCCTTCCACTTAGATGAAAAGGAATTTTTCCCATAGAGCCATGGAATCCCCCAGCCGTTGGGGCTGTACCTGTACTGCAGGAATACGAAAACTCGCTATTCACTCAGTTTATTTTCCATAATAAGATTATGGAGGAGAGATGGCCGAGCGGTTCAAGGCGTAGCATTGGAACTGCTATGTAGACTTTTGTTTACCGAGGGTTCGAATCCCTCTCTTTCCGTTTCTCTTAATTCATCAATGTTAGCGATCACAATGTATCAAATTAAATAACAATTTATTCCAGCAATAAATAAAATTAATAGAAATTCTCTATAGCAAATTACTGTGGTATGTAAAATCGAGGAAATAACAAAAAATAAAAAAGGATCCTAGGGTTAATCTATTTCTGCTAGGTGAATGGGAAAATACGAATTAAGAGCCTTAGGTCCATTTAGTTCGGGGAAAGGGGAAGGGGAAAAAAATTCTATGAACCTTTCCTTTTTTCGTTAAGTTCAAGTCTGGCGAGAGTAATATTCTACAACTAACAACTCATTTACTTTGAGACCGACCCACTTCCTATCTAGAATTTTTTTTACTAGTCCTTTATATTGCAATGTGTCAACCGTCAAATGCTTTGGCAATTTGCCCGGATCGGATGAAGCAATAGAATTTTGAACCAGACGTTTTGATCGTTGGTTATCCTTCGTAGTAATAATATCTCGGGGTTTGCAACGAAAACTTGGTATATCAACTATACGACCATTAACTAAAATATGTCTATGGTTAACTAATTGCCGGGCCCCAGGAATGGTTGAAGCCATACCCAATCGAAAAAGGATATTATCCAAACGCATTTCAAGTAATTGTAGTAAAACCTGACCTGTGGATCTTTTTGCTTTTCCAGCGATATGTACATATCTAAGTAATTGGCGTTCTGTCAGACCATAATGAAAACGCAATTTCTGTTTTTCTTGAAGACGAATACGATATTGCTCTTTTTTCCCAGAATTGAATTTCTTTTTCTGATTACTTCTGGATTTAGGCGTTTTTCTAGTGAGTCCTGGTAAAGCTCCCAGACGGCGTATTTTTTTTAAACGAGGCCCTCGATAACGGGACATGAAGACTCCTTTTTTATTTTAGTGAAATTTCATTTTACACAATAAATTTCATTCTATTTACATTACAGAATACATCGAAATTCAAACTGAATTAAACTAAAGGATAAACAGAGTAAAATCTACTAAAAGTACCACAAAAAATGGAATTTCATCAACATCCGTATTTTTTGTATATATATTATTTATTTTTATGCTTTGTATCTAGCAAATTTGTAAGATAGAACGATATAATAGACCCTCGATTCCCCACTTAATTTAGAGAAAAAGAGAAATTCTTGTTCATGGAACATCGATAGAGAAAAAAGCCGACTATCGGATTTGAACCGATGACCCTCGCATTACAAATGCGATGCTCTAACCTCTGAGCTAAGTGGGCTTACATAACAGAAATAGTGTAACAAATAGAAATATATATGGGGAACCCTTAAAATCTCAGATCTTAATTATAAATCTTAGTTATTAACTAGTTCGAAATTGGAAGTTCTACTTAGAATTAGTAAAGAATTAGTAAAAAAAATACTAGAATTTCATAAAGATAAAGTTAGCTTGATATGCTTAACTAAATGATATTCTTAAATAGGATTCTAGAATTTATTGAACTTTCTTTTTATTTCTCTAATTCTCAATTTGATATGGCTCGGACGAATAATCTAATGCATATAAAAGAAGAATATATATGAATAATATAATAAAGAGAAAAATAATAAAGAGAAAATGCCAAGAGATTGGCATTTTCATTCGATCATTATATAAATTTTTGAGATGTTTTTTTTTATTTGTTCATAATTTAAGGATAAATAGTTCACTAAGGAGAAGATAGAATCATAGCAAATGAAATTTCTAATTCAGATTAGAAAAAAAAAAAGAATGAATATCAAGCGTTATAGTATGATTTGGAATACTCTAAAAAAGGAAGGAGGGGGGCGGGAGAGATAAAAACTTTTGGATATATTCATTCCAATTGAATTGCAAATATATCAACGATAGAATCAATTCAATTCTGAATTGCAATAAGCGAGCGGGGTCTCTCAAATAGAGATGAGCTGCTAGACTACGTCGAATACTGAATTTAATGATTCAAAAAAACTAAGAGATGGATGAAATTATACAAGGAATCCTGATTTCAAAGAAAAGGAAAATGGGGATATGGCGAAATCGGTAGACGCTACGGACTTGATTGTATTGAGCCTTGGTATGGAAACCTGCTAAGTGATAACTTCCAAATTCAGAGAAACCCTGGAATGAAAAATGGGCAATCCTGAGCCAAATCCCTTTTTTGAAAAACAAGTGGTTCTAAAACTAGAACCCAAAAGAAAAGGATAGGTGCAGAGACTCAATGGAAGCTGTTCTAACGAATCGAAGTAATTACGTTGTGTTGGTAGGGGAACTCCCTCGAAATACTAGAAAGAAGGGCTTTATACATTTAATACACACGTATAGATACTGACATAGCAAACGATTAATCACGGAACCCCTATCATAATATAGGTTCTTTATTTTTTATTTTTTTCTAGAATGAAATTAGGAATGATTATGAAATAGAAAATTCTGAATTTTTTTAGAATTATTGTGAATCCATTCCAATCGAATATTGAGTAATCAAATCCTTCAATTCATTGTTTTGAAATCAAAAGTGGATTAATCGGACGAGGATAAAGAGAGAGTCCCATTCTACATGTCAATACTGACAACAATGAAATTTCTAGTAAAAGGAAAATCCGTCGACTTTATAAGTCGTGAGGGTTCAAGTCCCTCTATCCCCACCCAAACCCTCTTTTATTCCCTGACCATAGTAGTTATCCTTTTTTTTCTTTTATCAATGGGTTTAAGATTCATTAGCTTTCTCATTCGACTCTTTCTTTCACAAAGGAGTGCAACGAGAACTCAATGAATCTTATGCTATTCATTAAATAGAATATTTCTTTTTTATTTGATAGGACTACCCCCCCGCCCCATTCCAAATTTGGAATGGAATACTTTATTGATTTTTTAGTACCTTTAATTGACATAGATGCAAATACTCTACTAGGATGATGCACAAGAAAGGGTCAGGATAGCTCAGTTGGTAGAGCAGAGGACTGAAAATCCTCGTGTCACCAGTTCAAATCTGGTTCCTGGCACAGAAAAAAAAGGATCTACCGAATAGATATTGATACAAATATCTTTAGATGGATTGAGGTACATATTCATTAATAATCTAGACATATTCATTAATAATCTAGATAGTATAGAGTAAGTAGATAAATCTATAAACACTTCTTTTTAGAAAAGGGTTAAAATTTCTGGTTCTTTTCTTTATGCTATAGAAAAAGGGGAGATTAGGTGCCCTTTTCTTCATTTTTGCATTTCTTATTAATTTTTTATGTGCGCTATTCCGAAGAATTTATTTTCTTCTTGCTTATCCTACTTTCCTAGTTGTTCTAAGTAATCCGCGCGGTACAAAGTTCGTGGTAGGAACTTCTTTAAGTCATTGTATTTTTCTGTTCATACGAAGGAAACAAATATGTGATTTTCAAAATTGGAAAATCGAAATGAAGCCCTTTTTGTTCAGTCTATCTGTATCTTTTTGTATAATATAATAGGAATTCATTAGAATATAATAAGTATTTCGTTTCGTCTAGGAACAGAACCTAAAAATATTCCTTGACTTGAATAAAATCTGGAGTTGTGTTGTATAAGTGAACATGAATTTATTATCATTCAATGAGCATCTTGTATTTCATAGAAATTGGGGGTTATATAGTCCTTACGTAAGGGCCAGCCTATCCAACTTTCAGGCATTAAGATACGTTTAAGACGTGGATGATTATCATAAGAAATTCCCACCATATCATAAGATTCGCGTTCTTGAAAATCGGCACTTCTCCAAACCCAGAAGACAGATGGGATTCTAGGATTATCTTTTTGGGCAAAAACTTTTATGCATACTTCTTCTGGGTTATCTATACCATACTGTATTCTCGTAAGATGATACACGCTAGCTAAAGATCCACCAGGTGCTACGTCATAAGCACATTGGGAACGTAAATAATTGTAACCATATACATATAAAATGACAGCAATGGAATCCCAATCCCCCGCTTTTATTTGTAAAGTCTCTATTCCCCGGTGATCGAAGCCCAAAGATCTATGAACCACCTCATGTTTGACTAGCCAATTAGATAACCAACCCTGCTGCATTGTCTTGATCTCTCCCCCTTTGTATAAATATTTCATATTTCAAATGCAAGTTTGAAAGATTGCACTGCTCTTTCTTTTTCTGCACAAAAGAACCCCTCCTAATTCACTAATTTGTAGGAAGATATTGGACTTTTGGATTTGAAAAAAGTTTCAGAAGATATATCTAAAGTAGATGGTGATTGATAGAGCAATTCTTGTTCGTAAGTTCCAGTGTGAGTACTGCGCCGAACATAAAGCTTGTGACGGGTAGTAAAAGATCGATTTTTCTTTTGACTTTTACATGGAGTTCGATCCTCAACTATTTCCCGCGATATCTTCTTACGAAGTTTTGTTAGGGCATCTATAACAGCCTCTGGTTTAGGCGGGCAACCCGGCAGGTAGACATCCACAGGAATTAACTTATCAACTCCTCGAACAGTACTATAGGAATCCGTACTGAACATTCCCCCTGTAATAGTACAGGCTCCCATAGCAATGACGTATTTCGGTTCAGGCATTTGCTCATATAATCGCACTAAAGATGGAGCCATTTTCATTGTTACCGTACCTGCTGTTAAAATGAGGTCCGCTTGCCTAGGACTTGATCTTGGTACCAATCCATAACGATCAAAGTCGAATCGCGAGCCTATTAATGAAGCAAATTCAATGAAACAACAACTGGTACCATATAGAAGGGGCCATAAACTGGAGAGTCTTGACCAATTTGAAAGATCGTTTGGTGTAGTTGAAATAACGGAATTGGAACTTGTTTGGTCGAGTAACGGAAACTCAACCAAACCCATAATTGTCTCAATGGAATCTTTCCCTTCTTTTTTTTTTTTTTTGTCTGAATATTCAGTTAAGACCATTCCAAGGCTCCTTTTCGCCATGCATAAACTAAACCAACAACTAGGATAAGCACAAAAATGAAAGCTTCGATAAAAACAGATACACCCAATACGTCGAAACTCATTGCCCAAGGATAGAGAAAGACCGTTTCCACATCAAAAACAACAAAAACTAGCGCAAACATGTAATAGCGTATTCGGAATTGTAACCAAGCCCCCCCCATGGGTTCTATACCCGATTCATAACTAGAAAGCTTCTCTGGTCCTTCATTAATAGGGGCTAAAAGTCCTGAAATCCAAAATACCAAAATAGGAATAAGGCTTGCTATTATTAGAAATGTCCAAAAAATATCATATTCGTGAAGCAGAAACATAAATGTACTCCCATTAATGTGGAATAGGCAGAACTGAATTAGTCAATTCAAGTTGACATGACATTATCAATTTATCCAGAACTTCTCTCTTTTCCTCGGTGAAACAAGAATCCGTTTTGCTCAAACCAAAGGCAAAAAGCAGCTTACTTTAGCCTGTGTTTCTTTTGTAACATGTCTCTCCTTAAGGATTAATCCAATGGAATCCCCACTCCCTTTTTTTCTTTCGATTTTTTTTTTTTAAGTGGAATGGATCGATTTAGATAATGTATATTTAGATAATGTATATTATTTAGATAATGTATATATAGTAATATACTTCAAACAAAATAGGAATTCGCAAAATGGAGAAAATCGTTGCAGTCATTATAGGAAAGTATAGGGACTTAGAGCATATCCTATTTGAAGGAGGATAGAAGTCAAATCAGTTAAGGGATCCTTTCTTCTACTTCTATTGATTTGATTTGATCAAAATTCTTTTTTCTTTTCCTGTCTCTATGATTTTCCATGAATGGAGCCTATGGTAATGCTTTTATCTTTATTCTATGGCGCAATCGATTGTCGAGTCTATAAACAAGTACTGTACTAATAAGGATAAGGAAAAAAACTATACTAACTATAGTAAAGTAAACATAAGATATCCATCAGTAAAGTAAACATAAGATATCCATCCTAAAATGAAAAAAAAAAAAGACGTATATATTAGGGCTATACGGATTCGAACCGTAGACCTTCTCGGTAAAACAGATCAAACGGATTGTTATCGAAATGATTCGAACTGTTTCAAAGACCCAACATGCATTTTTATTTTTCTGCATTGGGCTCTTTCATCAACTGATGTAAAGATCAGTTAATCTGCCATAGTTTTTCTTTAGGGAAAGATAATAAGATGGCTCCCTGTGCTCTGATTGATTATTTTTGATCTATCTAGGAGCAATACCAAAGTGTTTCAAAGGAGGATTACCTTGACTTAGGTCTGCCTCCGGCCTAAATTAAATCAACCTAAGTGAAATGGAGTCTCTATCGTTCCGCTGCAAGAGTTTACTATGAGACTTCATACACCTTAAAGTTCATAGAACGAAAAGAAGTTTTTTGGAGGCCCTTATCCTCATTACGCCTAGCATTGAGTGGGCTGGATATTTACCTTATCAACTAGCAAATCAATAGGGGTTCTATTTGATTAAGTACCTGAATTGGCACCTGAATCGGACTGAACCGACTGTTTGTCAGGCTACTGTTCTCCTATTCTTTCGAATCCATGAAGTAAGACATTGATTTTGCAATTAAGTTCAATTATGTTCATTGCATAATAAGTTCCCTTGAAAAGCATTGGCGCACGTGTAAGCGAGTTGCTCTACCGAACTGAGCTATAGCCCTTGTCAGAGATATCTTAACATATAGATAATTTCTTGTCAAGATGAATATTCTCTAATGCCAGAGGATATTCCTCTGATCCGTTTACTATAATAACATAGTAAACATACCAATAACATAACATAAATATACCAATAACGGAGGGGTATTGCTTATAAAAAGGATTCGATCTATAATCGATCGAAGTAATGGGGCTTCTTTTGTGGTGATAAATTGCCTACTTAACTCAGTGGTTAGAGTATTGCTTTCATACGGCGGGAGTCATTGGTTCAAATCCAATAGTAGGTAGGTAGGTAGAAAAATTACTAGATAGCATTGGACTTACTTCGTTTCGCTATCTAATAACTTTTTCTACCCTTCTTTCCTTTTTCTTTGTATCAACGAAACCTTTGGATTGTCTTCAATTGGATGGGGGAATCCAATTGACAGCCTCGACTCGTATCCTAGCTCGTCTGAGAGCTAGCTTCGCTTCAACCAATTCTTTCGTACCCTCAGCTCTACTCAAGTTAGCTTCGGCTATTTCAAGTGCCTGTTGAGCTTCTTCTGGATCAATGTCACTACCGAGTTCTGCATCATTTCCTAAAATGATGATCTCATTATTAACTATTCGCGCAAAACCACTCCACAGAACCGCCGTTAACCATTGGTCGTCGAGGAGGCGTATTCTCAAAGGACCCATATCTACAGCTGTGTTAATGGGGGCGTGGTTTGGTAATACACCAATTTGGCCACTATTAGTAGATAAAATGATTTCTTTCACTTCACAATCCCAAATAATTCGTTTAGGAGTCAGTACATAAAGATTTAATTTCATTTCTTCAATTTGCTCTCCTCTTCTAAGTTTATAGCTTTCGTGCTAGCTTCATCGATGTTCCCCACCAAATAAAAAGCCTGTTCGGGTAGGCCGTCTAATTCTCCAGAAAGGATTAGTTGAAATCCCCTAATTGTTTCTGCAAGACCAACATACTTTCCTGGGGAACCGGTAAAAACTTCTGCCACAAAGAACGGTTGTGATAAGAAACGCTCGATTTTTCGTGCTCTTGCTACAGTTAAACGATCCTCCTCCGATAATTCGTCCAACCCAAGAATTGCGATAATGTCCTGAAGTTCTTTGTAACGTTGTAAAGTTTCCTTAACTCTTTGCGCAGTTTCATAATGTTCGTTGCCAACGATCCGAGGCTGTAACATAGTTGAGGTTGAATCTAAAGGATCTACTGCGGGATAAATGCCCTTGGAAGCCAATCCTCTGGAAAGTACGGTAGTAGCGTCCAAATGTGCAAATGTTGTGGCAGGGGCAGGGTCGGTCAAATCGTCTGCAGGTACATAAACTGCTTGGATCGAAGTTATAGATCCCTTTTTGGTAGAAGCAATTCTTTCTTGCAAAGAACCCATTTCTGTACTAAGGGTAGGTTGATAACCCACTGCGGAGGGCATTCTTCCTAATAAGGCGGATACTTCGGATCCTGCTTGAACAAAACGAAAGATATTATCGATGAATAAAAGCACGTCTTGCTTATTAACATCTCGGAAATATTCTGCCATAGTTAGGGCTGTTAAACCAACTCTCATACGAGCTCCCGGTGGTTCATTCATTTGGCCATAGACTAGAGCTACCTTTGATTCTTCAATATTTTTTTCATTAATTACTCCAGATTCCTTCATTTCCATATAAAGATCATTTCCTTCACGAGTCCGTTCCCCTACTCCGCCAAATACGGATACGCCTCCATGAGCTTTAGCAATGTTATTGATTAATTCCATGATGAGTACTGTTTTACCTACTCCTGCTCCCCCAAATAGTCCGATTTTTCCTCCACGTCGATAAGGAGCTAAAAGATCGACCACCTTAATACCTGTTTCAAAGATAGATAATTTTGTATCTAACTCGATAAAGGCAGGCGCAGATCTATGAATAGGGAATGTTGCACTAGTATCTACAGGACCCAAATTGTCAATAGGCTCCCCCAGAACGTTAAAAATTCGTCCGAGAGTAGCTCCACCGACTGGAACACTGAGCGGAGCTCCCGTGTCAATCACTTCCATTCCTCTCATCAACCCGTCTGTAGCACTCATAGCTACAGCTCTAACTCGATTATTTCCTAATAATTGTTGTACCTCACAAGTCACATTAATTTGCTTATCGGCAGTGTCTCGACTCTTTACTATCAAAGCGTTATAAATATAAGGCAACTTGCCCGGGGGAAAAGTGATATCTAGCACGGGTCCAATAATTTGATCAATACGCCCTACGCTTTTTTCTTCAATTGTGGAAACCCCGGGACGCGAAGTAGTAGGATTGCTTCTCATAATTATCACATAATTATCAAAAAAAGGAATTTGTCGAAATTTTTCTTTTTTTTTCTTGTTGAATAATGCCAAATCAAATCAAAAAAATATCCAAAAATCCAAAACTAAAAAGGAAATGAATTAGTTAATTCACTAAAAAAGAAAAGGGGACTAGCACTTGATTTCGTTGCCCAAGCGAATCCCATTCAATCGAATGAGTCCGTTGGAAAGTTCAATCAATCTTTTTTCATATAAATTTTGCCTTTTGTGAAGGATCTGTGCCTACTCTACCTTCCTATCTAAGACTTCGATATACAAAATATATACTACTGTGAAGCATAGATTGCTGTCAACAAAGAATTTTCTTAGTATTTAGGTATTTAGATTCAAAATATCAAAGGGGCCTATTAAGAACTTTCCAAATTTGAAAATAAGGATTAGGGATTGGTTTGGGTTGCGCTATATCTATCAAAGAGTATACAATAATGATGGATTTGGTGAATCAAATCCATGGTTTAATAACGAACCGTGTTAACTTACCATAACAACAACTCAATTCCTATCGAATTCTTTTCCTATCGAATTCCTATTCCTATCTATAGTATAATTCCTATAGAATAGAACGTACACATGGTGTACGCATTATATATGACTGAAACATATTCATTAACTTAAGCATACTCCTTTTTTTATTTAATGAATTGATATTAATTGAATATCTTTTTTTTTTTTTTTAGATTTTTGCAAAGGTTTCATTTACGCCTAATCCATATCGAGTAGACCCTGTCGTTGTGAGAATTCTTAATTCATGAGTTGTAGGGAGGGACTTATGTCACCACAAACAGAAACTAAAGCAAGTGTTGGATTTAAAGCTGGTGTTAAGGATTATAAATTGACTTACTACACCCCGGAGTACGAAACCAAGGATACTGATATCTTGGCAGCATTCCGAGTAACTCCTCAGCCCGGGGTTCCGCCTGAAGAAGCAGGGGCTGCAGTAGCTGCGGAATCTTCTACTGGTACATGGACAACCGTTTGGACTGATGGACTTACCAGTCTTGATCGTTACAAAGGACGATGCTATCACATTGAGCCCGTTCCTGGGGAGGCGGATCAATATATCTGTTATATAGCTTATCCATTAGACCTATTTGAAGAGGGTTCTGTTACTAACATGTTTACTTCCATTGTGGGTAACGTGTTTGGTTTCAAAGCCCTACGCGCTCTACGTTTGGAGGATCTACGAATTCCCCCTAGTTATTCAAAAACTTTCCAAGGTCCGCCTCACGGTATCCAAGTTGAAAGGGATAAGTTGAACAAGTATGGTCGTCCTTTATTGGGATGTACTATTAAACCAAAATTGGGATTATCCGCAAAAAATTACGGTAGAGCGTGTTATGAGTGTCTACGCGGTGGACTTGATTTTACCAAAGATGATGAAAACGTAAACTCACAACCATTTATGCGCTGGAGAGACCGTTTTGTCTTTTGTGCTGAAGCAATTTATAAAGCACAAGCAGAAACTGGTGAAATCAAGGGGCATTACTTGAATGCGACTGCAGGTACATGCGAAGAAATGATTAAGAGAGCTGTATTTGCAAGGGAATTAGGGGTTCCTATTGTAATGCATGACTACTTAACTGGAGGATTCACCGCAAATACTAGTTTGTCTCATTATTGCCGCGACAACGGCCTACTTCTTCACATTCACCGAGCAATGCATGCAGTTATTGATAGACAGAAAAATCATGGTATACATTTCCGTGTATTAGCTAAAGCATTGCGTATGTCGGGGGGAGATCATATCCACTCCGGTACAGTAGTAGGTAAGTTAGAAGGGGAACGCGAAATAACTTTAGGTTTTGTTGATTTATTGCGCGATGATTTTATTGAAAAAGATCGTTCTCGCGGTATCTTTTTCACTCAGGACTGGGTATCCATGCCAGGTGTTATACCGGTGGCTTCAGGGGGTATTCATGTTTGGCATATGCCAGCTCTGACCGAAATCTTTGGAGACGATTCTGTATTACAATTTGGTGGAGGAACTTTAGGACATCCTTGGGGAAATGCACCTGGTGCAGCAGCTAATCGTGTGGCTTTAGAAGCCTGTGTACAAGCCCGTAACGAAGGGCGCGATCTTGCTCGTGAAGGTAATGAAATTATCAAAGCAGCTTGCAAATGGAGTCCTGAACTAGCCGCAGCTTGTGAAGTATGGAAGGAGATCAAATTTGAGTTCGAAGCGATGGATACCCTATAGAAAGAGAAAAAATAAGTTACGAAATGCAGTAATTCTTCTTTATTTTTCTAATTGATTGCAATTAAATTCGGCTCAATCTTTTTTTTTTAGAAAAGATTGAGCCGAATTTAAATAGATCATGATACGATCATGAGACTTGACAAATCGAGATTCTTCTATTCTATATATCTAGAAGAAAGGTATAATACAATAAACAAATAGAAATCCAAATCAAATATAGTATTATCATACGATAATGGAATCAAATACGCAGTATTTACAGAAAAGAGTCTTCGTTTATTGGGAAAGAATCAATATACTTCTAATGTCGAATCGGGATTCACTAAGACAGAAATAAAGCATTGGGTCGAACTCTTCTTTGGTGTTAAGGTAGTAGCTGTGAATAGCCATCGACTACCCGGAAAGGGTAGAAGAATGGGACCTATTCTGGGACATACAATGCATTACAGACGTATGATCATTACCCTTCGACCGGGTATTCTATTCCACTTCTACTTTTTAGATTAAAGTGAAATTAAAGGGTATTCTAAAAGAGGTATTTCTTTGATTTTCACAATAGTTTTCTTTTGAATCCAATTTCAAGTTCGATTAGAAGGATAGAAAGGTAATGAGAATGGGAAAAGAAAAATCAAAATATTTTTAATTAGTTCCCCTTTTTTGCAATTTTCTTATTATCTATTCCATTCATTTTTTTTATAGATATAGATAAAGTATTCTAAAAAAAAGTAGTATTCTATACAAAATAAAGATTTTGTAAACTAAAAAATACAATAGTCAATATTCCTTATAATAGATATACTTAATTATATCATAAGAATCTTAAGATATATTTCGAATAGATAGAAATAGTAAATTTGAATTGAGACACATATTCTATGACAGATTTTAACTTACCCTCTATTTTCGTGCCTTTAGTAGGCTTAGTATTTCCAGCAATTGCAATGGCTTCCTTATTTCTTTATGTGCAGAAAAATAAGATTGTCTAGAAACGACGGGGCCCAATTTTCTTAATGTATTTCCAGGATCATAATACAGATATTTTTTTGTGTAAGTAATATAATATGATGGGGTATGTAGCTCTTTCTACACACAAATGAAAAACGTCTATGGATGCGGATATAGGCTACGAGCATAAATGCATGCATATGCGTAGCCGAGTATAGCGAGTTTTTTTTAAGTGGATCCACGAATTCTTTTTGAATAGAAAGTCAATGTATCTAACCAATTATTTCACAGGAGTACTAGCTACTGAAGGTTATTTCAGAATCAAAATAAAGTAAAGTCAAAATCATTTAGCTTATTCTCTCAATTTCAATTGACCGCTACTGGATTTAATTTAGTATATCTAATATGAATTGGCGATCAGAACACATATGGATAGAACTTCTAAAAGGTTCTCGAAAAAGAGGTAATTTTTTCTGGGCCTGTATTCTTTTTCTAGGTTCATTAGGATTCTTAGCGGTTGGGGCTTCCAGTTATCTTGGTAAGAATATGATATCCGTACTTTCATCTCAACAAATTCTTTTTTTTCCACAGGGGGTCGTGATGTCTTTCTACGGAATCGCGGGCCTATTCATTAGCTCCTATTTGTGGTGCACTATTTTGTGGAATGTAGGCAGTGGTTATGACCGATTTGATAGAAAAGAGGGAATAGTGTGCATTTTTCGTTGGGGATTCCCTGGAATAAAACGTCGCATCTTCCTTCGATTCCTTGTGCGGGATATCCAATCAATTAGGATTCAGGTTAAAGAGGGTCTTTATCCTCGTCGTATCCTTTATATGGAAATCCGGGGCCAGGGGGTCATTCCCTTGACTCGTACTGATGAGAAGTTTTTTACTCCACGAGAAATTGAACAAAAAGCTGCCGAATTGGCCTATTTCTTGCGCGTACCAATTGAAGTATTTTGAGTACTAATTGCAATTTTTTACAATTGTAAGGGATTTTGAGTATTTATCTAAAGGAAGGAACAAACGAGAATAAGAGAAAATTGCTTCTAATTTGTTTTATCCAAGTGAGATATATGGCATAATATTCTTACATTTTTATATGAAAGAAAGGCCTTTTTTTTATTTCTCTATTCCACTCCATTTAGATCTAAGAAAGAACCCAATACAATGAAATTCCACTAGTATACAAAAAGAGAAATAGATACAAACACAAGGTCTCAAACCTTGTTATAGAATTTATGTTTCAAAGAAAAGAAATATCATATATATTCAGCGAATGAAATAGAGTCGGCGAATGAAGCAGATTCATTAACAACTCAATTTACAGATCAAAAATGAAAAAAAAGAAAGCATTGCCTTCTTTCCTATATCTTGTATTTATCGTACTTTTGCCCTGGGGAATCTCTTTCTCTTTTAACAAATGTCTGGAACTTTGGATTAAGAATTGGTGGAATACCAGGCAATCCGAAACTTTCTTAACTGATATTCAAGAGAAAAGGATTCTAGAAGGATTCATAGAATTAGAAGAACTTTTTCTCTTGGACGAAATGATAAAAGAGAAACCGAAGACACATGTACAAAAGCCTCCTATAGGAATACACAAGGAAATAATACAATTGGCCAAAATAGATAATGAGGATCATCTCCATAGCATTTTGCATTTCTCAACAAATATAATCTGTTTGGCTATTCTAAGTGGTTCTTTTTTTCTGGGTAAAGAAGAACTTGTCATTTTGAATTCTTGGGTTCAGGAATTTTTTTATAACTTAAATGACTCAATAAAAGCTTTTTTTATTCTTTTAGTTACTGATTTTTTTGTTGGATTTCACTCCACCCGCGGTTGGGAACTACTAATTCGTTGGGTCTACAACAATTTTGGATGGGCTCCTAACGAGCTAATTTTCACTATTTTTGTTTGTAGTTTTCCTGTTATTCTAGACACGTGTTTGAAATTTTGGGTCTTTTTTTGTTTAAACCGTCTATCTCCTTCACTTGTAGTCATTTATCATTCGATTAGTGAAGCATAAACTCACTCATTTGATTTCCTAATATTTTTCCTAATATTAATCAAATTAGCATATTTCTTCCTTTAGAAAGAAAGCCTTTTCCTTTTTAGCAAAATTCTTTCTATTTCTACCTGCTCAAGGTATTCATCATTCCAGTACAACTGTTGCAGTAGAATGACAACAGACTCGTGTATAGGGAACTAGATTAGCTTAGCTACCTATCTAATTTATTGTAGAAATTCCGGGATCCGCGATTGGACATGGAAAATAGAAATACTTTTTCTTGGTTAAAGGAACAGATGATTCGATCGATTTCCGTATCGATCATGATATACGTAATAACTCGCACATCTATTTCAAATGCATATCCCATTTTTGCGCAGCAGGGTTATGAAAACCCACGGGAAGCAACTGGACGAATTGTATGTGCCAATTGCCATTTAGCTAATAAGCCCGTGGATATTGAGGTTCCCCAAGCAGTGCTTCCTGATACTGTATTTGAAGCAGTTCTTCGAATCCCTTATGATATGCAGCTGAAACAAGTTCTTGCTAATGGTAAAAAGGGAGGGTTGAATGTGGGTGCTGTTCTTATTTTGCCCGAGGGATTCGAATTAGCGCCGCCCGACCGTATTTCTCCTGAGTTGAAAGAAAAGATAGGAAATCTCTCTTTTCAGAGTTATCGTCCCAATAAAAAAAATATTCTTGTGATAGGCCCTGTTCCCGGTAAGAAATATAGTGAAATTGTCTTTCCTATTCTTTCCCCCGATCCCGCTACGAAAAAAGACGTTCATTTCTTAAAATATCCCATATATGTAGGGGGAAACCGAGGAAGGGGACAGATCTATCCTGATGGTAGCAAGAGTAACAATACGGTCTATAATGCTACGTCAACAGGTATAGTAAAAAAAATACTACGTAAAGAAAAGGGGGGATATGAAATATCCATAGTCGATGCGTCGGATGGACGCCAAGTGATTGATATTATACCTCCCGGGCCAGAACTTCTAGTTTCAGAGGGGGAATCGATCAAGCTTGATCAACCATTAACAAGCAATCCTAATGTCGGAGGGTTTGGTCAGGGGGATGCAGAAATAGTGCTTCAGGATCCATTGCGCATCCAAGGCCTTTTGTTCTTCTTCGCATCTGTTATTTTGGCACAAGTTTTTTTGGTTCTCAAAAAGAAACAGTTTGAAAAGGTTCAATTGTACGAAATGAATTTCTAGATCCTGGGATTTCTTACCATCAAGTTAGAAAAAAGCCTCGATTTCCGGAATTCCTTATTTCTATCTCATGCAAAAAAAGAGGATCCAAGGAGGAGGCGACAACAATAAAAGGAACAAGTCCTTTTAGGAGGAATTGCGGGTCTTCTTAATCCTCTATTGGGCACAAGAAAAAGGCTTTTTTGCCTTTTTCTTGTGTCGATTCTTCTTTTCTTGTATCGAAGTAAGAATCATTTTTCTTCTTATTTGTTTTGTCAAAGATTACTAGTTATTCTTTATTCGGGTCTATCTTTTGGACTTCCTTTGCTTAGGTTCGGGCGCGGTAGTGGACAAACAGAGGGAAAGAAAGTATGGCGGGGGACAAATTTCTTGTGAGCAAATGGAATTGCTTGACTTTTTCAATTAAGTTCAACTTCGAACTTACAGAAATTGGGTAAAAAAATGTATACCTTCCCATTTAGGGGTGGTTTAGGCTAGTTGAGTAGTTTTGATTAAGGTTTTATTAGTTTATTACTCTAAACTAAATCAATGATTTGCAGGATACTTCCTTCATGGAATAAAATACTGGATCCTCCCCGCTCTTTCTTGTTGCTTTATAAGAGTGAATCCATTTTATGGGTGAAAGGCGGGGACTTTAAATGGACCGATGGATTGCTTCACTAACATCATTAACAAACAAAAGAATAAATAGAGGGATTCTAACCATCAGAGCAAAGGTTTTCTCTTTGTTATTTTTACAAATAGAAATGGGTAACCAATTTCTAGATTATGGAATAAAATTGCGTTATAAGAATAAGAATTCCGCGGGCCCTTTCCGCTCTAATCAGATAAAGGGGGATAAGGACCCGCTAAGCTCCTACTTTTTCATGTTTACAATCTGGATCCTCCGATTACTATAGAGATGAACCCAATCCAGAATACGAACCGTAAAAGAAAACACCTATTAAACCAATCACAAGAATACCAGTTACAGTACCTATCAGCCAAAGAGGAATTCTTCCAGTAGTATCGGCCATTTCCCCTACTTTCCTCCAAATTTTCTCAAGTGGTCATGCTAGAGACAAAAACAGTCATGGATAGTTATAAGGATGGTATCCTTCCAAATGGGATAAGAGAATTATTACTACTCTCTTTCTTTCTCTCAATTGAAGAAATAATTGGAAAATAAAACAGCAAGTACAAAAATGAGTAATAAACCCCAGTATAGACTGGTACGATTCAATTCAACATTTTGTTCATTCGGGTTTGATTGTGTCATAGTTCTATAGTTGGAATTTGGTTTATCGTTGGATGAACTGCATTGCTGATATTGATCCCAAGAAAAAAACCGTGGGTACAGCTAATCCGTGAACAGCCAGCCATCGCACTGTAAAAATAGGATAGGTTCGATCTATGGTCATTGGGGGCCTCCTAAAAGGATCTACTAAATTCATCTAGTTGTTCTAAAGAATCAAAACGGTCAGTTATTAATGGAATTCCTTGTCGGCTTTCCGTGAAATACTCGTTTGGTCGAGGACTTCCAAACACGTCATAAGCTAAACCCGTACTGACAAATAACCAACCCGCAATGAATAGGGAAGGTATAGTAATGCTATGAATAACCCAGTATCGAATACTGGTAATAATATCAGCAAAAGAACGTTCTCCCGTGCTTCCAGACATGCTGAGCTCCCCAAATTTTTGTACATTCAAAAAAGGAATTGATTCCGTAAAAGATGGGATCGACCAGTAAATAGAAAATTACTGATATTTCATCCTTGTGAGATTGTCAATTTTGTACCAAAGGTGTATTTTGAGTATACCGAATTAGTATAGCTATCCTTCCTATGGCACAGCAATCCAGTTTTGCTTGGTCCCGAAACAGAATTCCTTTTTTCTCTTCTTTGTTCCTTGTCTATAGGAAAATTACATGTTATTCAAGGCAGCAATAGAACCCCACAATTTTTGGGGTCCTACTTATTTTCATTGTCTTCGGAATAGTTAAATAATTTCATTTCTAATAGCGGCCAAGATCTTGGGAAAACCTAAGTTAATGATCAATAAGATAAAGAATTTAGAAAGGATATTCTCATATTGAGGCAATACAAGGATAAGTATATGCAAAATCTATCCCTTTTTTTAGTTAAATAAAAGTTTTATTCGAATCCAACCTTTCCCTTTAAGGAATGAAATTGGTTAGCATAAAATAATATCTAATAAATAGAAAATCGAATAGTAGATAATCCGTTATGAAAGAAACAGAATACATTCTTTGAAGAATCAAGATTCGTAATCAATCCTTATCTTGTTTGTTGGATTAAGTCTAACTTTCTTGACCAAACAGCAAGCATGGAACTTTACGAAAAGAACTTAAAAGAAAAGGATAATTGAAGTAACTTCGAATCAACTTTGGTTGGGGTTCAAAAAACGAATAAAAATAAATAAAAAAAAGTAAATTCAAGGAAGAGTTCCCTTTTTCAGGGGGCCCTTCGGGGGTCGTGGAATGCTTTTCTTCTCCTCTTATTCCATATGGAATACAATGAGTTAAAATAAGAAGGAATAGGGGAATATTTGACCGTTTGCTCCAAAAAAGGATGAAATCCATCCTATTGAAAAAGAAATAATCCGAAATAGAAAGAACTTTTTTCAAATGAAATTCTTTATTAATCTTTTTTCCAAAATTTCCCCGAAAACCCTTTTCTATTTTTCAATGGGGTTAGATGATCTAGTTTTGAATATTATTACTTTACTGACAAATTCCACAACAAATCTCTTGATTCGGCATTAGGGACTCATGTCCCGTCTGATGAATCGATTTTCTTTTACACTTTTGTATCTCACTCTATCTTGTTTTTTAGTATTATCTAAAATAACTGATGAATTATGAATTTTCCATAACTTAGGTAAGTGCTTTACCAACATATGTAGTGTAGTAAAAAAATAAATGGAATTTAACTCATTCATGCTTACTATAACTAGTTATTTCGGTTTTTTACTGGCTGCTTTAACTATAACCCCAGCTCTATTTATTGGCTTGAACAAGATACGTCTTATTTGAAATGAATTGAATGAATAAGTCAGAAAAGAATAATCTTTCTTTTGGATTCCCGGTATTCTAGACTCTTTTCCACACTAATTATCAATTCTTTTCTTGGTCATTGAGATTCGTGGATAATTTAGACTATTATTTAGAGATAGATCGTACCTCTTTTTTTTTATCCCCTCGAACAAATCGAAATGATTGAAGTTTTTCTATTTGGAATCGTCTTAGGCCTAATTCCTATTACTTTAGCGGGATTATTCGTGACTGCGTATTTGCAATACAGGCGTGGGGATCAGTTGGATCTTTGATTGAGTAATATTTCTTTTTTGATTGACCTCCTCTCTTCTCTGGTCTGGAGGAGGTCAAATTGGAGTTGCAATTCTACTTTGTTTTTTTAAGTTATTTTACTCTGTTTTGACATAAGATATATGGAATCACGCTCTGTAGGATTTGAACCTACGACATCGGGTTTTGGAGACCCGCGTTCTACCAAACTGAACTAAGAGCGCTCTCAAAAAATCCTTTTCTACTCCTAACGTGTCTCACGTCCGTATAGTATCCACAAATTCAAGTTATACCCACTTTAATTGATCTTCCCACTACTGCCCATAAAGAAGAGAGAATTAATAGGTAGGGATGACAGGATTTGAACCTGTGACATTTTGTACCCAAAACAAACGCGCTACCAAGCTGCGCTACATCCCTTTTCCAAATTGTTCTACAAGGGGATTGTACATAATTCCTTTCTTGTTTTCCACATCGTAATTTTCTTCTATTTCTCTACCTATCTAGAACTTTCTTGTCATTTCTTGTTTTTGGTCTCATATAATCAAGGAAGGGTATACATCTAAAATCCAGTCGAATTTCACCTAGAAAAGAACGATTCCTATTCCTTAGTAATGTATAGGAAGAAGGGGTCATCTTTTTTAGGGATAGGAAAATCTCGTCTATTATGATTCATTCTATATATATAGAATATTGATTTTGTTTTTTTAGTTAGGAATTTCGCCTAAACAAAAGAAATACAAAGGATCTTGGGCAAGAGTATCTGATCATATATGTATTCCAATACGCAAGGAGGATTTTCAATGCAGGATATAAAAACATATCTCTCTGTAGCACCCGTGCTAAGTACTCTATGGTTTGGGGCTTTAGCAGGTTTATTGATAGAAATCAATCGTTTATTCCCAGATGCTTTGTCATTCCCTTTTTTTTAATTCTAGTTATTCCTATGCGAGAGATAGAATTCTTCGTGACATGACAAAAATTTTGCCTTTTTGAATTCTTTTTTAGTATATGAAGCAAAAAGAAAGAAAAGATGGATAAGGATTGTATTCTTTAATTATTTCTCTATTTTTTATTACTTAATTTAAGAATTTCCAAAATTTTTTATTCTATTGGATTCGTTAGAGAATTCGAAGAATTACAACAAAATCTTTAGAAATCACATTTTGAGTTAGGAGCTTCTATGGATTTTATTCTTCTTCTTTGGATCCAAAATAGAAGAATAAAAGAATAGGTATAAGAATTAAGTTAAGTCGATCCAAAAAGGAAAGGAGGTTCATGGCCAAGGGCAAAGATGTTAGAATCCGAGTTATTTTGGAATGTATTAATTGTGTTCGAAAGGGTACCAATAAGGAATCGACGGGGATTTCTAGATATAGTACTCAAAAGAATCGCCACAATACACCCGGACAATTAGTCTTAAGAAAATTTTGTCGTTATTGTCGCAAGCATACGACTCATAATGAAATAAAGAAATAGGAGCATCGTGTGTTCAATTTTTTCAAAGAACAGAAAGAGTAAGAACTTCTTATTATCTTATTAAATATATAGAACATAGATGGAACACAAAATACAAATCAACTCATCTGATTTTAGGTAGATATTATTTCATATGTATTGTATAGAGGGTTTCTATTTTTATATATAGTATATGAATGAAATAATATATGGGCCAAAGAAAGACTACTTCTTCTGGATCCAAAATTAATAAAATAAAGAAATCCATTTTTTTTTTTTCAAATTTAAAAATAAGGAATAAATCATGTATATATCTAAACAACCTTTTCATAAATTTAAGCAACCCTTTCGTAAATCCAAACAAACTTTTCATAAATCAAAGCAAACTTTTCGTAAATTCAAACAACCTTTTCGTAAATCCAAACAACCTTTTCGTAGGCGTTCTCGAATAGGCCCGGGGGATCGAATTGATTATAGAAACATGAGTTTAATTAATCGATTTATTAGTGAACAAGGGAAAATATTATCCAGACGAATAAATAGATTAACCTTGAAACAACAACGATTAATTACTCTTGCTATAAAACAGGCTCGTATTTTATCTTTCTTACCATTTCGTAACTATGAGAATGAGAAGCAATTTCAAGCCCAGTCAATTTCAATAATTACTGGTCCTAGACACAGAAAAAATAGACATATTCCTCAATTAACACAAAAGTTCAATTCCAATCGAAACTTAAGAAACTACAACCAGAATTTAAGAAACAACAATCGAAACTTAAGTTCCGATTGTTGATGTTTTATTCGAAAGGGTCAGACTCATATATAAAGAAAGTAATCCAGTTTTGATTGTTGTGTTTGTTATAAGAAAGAAAAATGGGAAAAAAGAAATAGTTTTTTTATTTATTGCAACATGCTCGTTGATTCCTACCACTTAATCTTAATTTATTGTATCTTCCCGGAGTTCCCTCTCCGGGAATTCTTTTTTAATTATTCCTGTATATTACTTTTTTATCCCTTTAATTGATGGTCTTTATTTTATTGGAAATCGTGTAAAGATTATTTGGATTTGATACAGCTACTTGTGCAAGCATTTTACGATTAAGAATCAATTCCTTCTTGTACAGATTGTGTATTAATTTACTATAACTATCGAATACGTTATATACCCGTGTTGCTGCGTTTATCCGAGTTATCCACAAACGACGAAAATCCCTCTTTTGCCTACCTCTATCTCGATGAGAAGAAACAAAAGCTCTTCTTACTTGTTGAGTAATCATTCGATTAAGTCTTAAATGAGCCCCTCTAAAGTTTGAGGCAAATGAACGCATTTTTGTTCGTCGTCTTCGAGCTATATATCCTCGCGGAACTCTGGTCATTGAATCAAATTAACCTTAATGAATAACTAATGATTTCTCTTCTTTTTATTTTTAACCCTCTTTTTTCCCATTAATAACAAAACGAATTATTCCGATATATAAAATATTAATTCCAATGGCTTTTGCTACTATAACCTTCCCAACCACGATTTTTTAGTCTATTCTCTTCACTTATTTCGCATAGAAATAACAAATTCTAACGATATTAAAAAAACAGTGGGTTCCATCGTTTCTATGGTTCCCTTTTAAACGGCGAGGCCCTCTCTATACACCGGAGCCCTTTCTTTCATTTCATCAAAAGGTATTGTGAACTTGTATAGTTCACATTCTTTGGCTCTACCTATCCATTATAGAGTAAATAGCTCTTTTCACAATAAGAGTTATTCATACAGTGACGGTATTTAATTATGAAAGTTGACTAAGTAGCTGGCCCTTTAGTCCGTTCTTTTAAGATAAAGGAGTAGAAACCTTTTTCTTTTTATTACTATTTCCTCCGCTTAATGGATAACCATTTGCTACCAATGGAGGAATTGCTTCTTGCAATTCCAATCTATATGATTGGATTTGCACCAAAGGAAACCATAAATTCCATATACCATAGAAATCTAGGATAGAGAAGCTCTATCCTATTCATTGGTACCGATCATGGATACTTCCCAAATTTTCTTATTTGTTTGAACTCATGATCTGAACGAGTCGCACATACACCCTAGCACATGTTCCTCGACGCTGAGGACATCCCTTAAGCGCGGCCGATTTTCTAGCATTTCGTATTGGCTGTCTTGCATTTCTAATAAGTTGTTTAACCGTTGGCATGTCGTATGTATATAGAAAAAATGGATTGGTTTAGATCGATCTTAACCTGATGATTCATCATCATGAAGTATTTCTATTTTCTATAAAATAGCATAAAATCCGAATTTCGGTTTGAAATAAATTTACAAGAAATCCAGCCACTACCAATCCTTAAACATTTCTGGAAACCACACTGGATCAGTATCGCAGTGCTCGTCAATCATTTCATCCCCTACAATATCGACAAGTCCATAAGCTTTGGCTTCGTCTGCTGACATAAAAACATCCCTTTCCATGTCTTCGGATACAACCCAAAAAGGCTTGCCTGTTCTTAGTGCATAAACCCTTGTGATCATTTCGCGAACTTTGTGTAACTCTTCCACTTCTAGTAAAAATTCTGGTGTCCTTGCCCGATAATAAGCACTAGCGGGTTGGTGAAGCATAATCCTAGCGTGAGGGAATGCTATACGCTTGGTGGGTTCTCCTCCAAGCAGAATGAAGGAGGCCATGGACGCGGCTATTCCGAGGCATATTGTATATATATCAGGTGTCACCGTTTGCATCGTATCAAAAATTGCCATTCCTGAGATTAGCCACCCGCCAGGGGAGTTTATAAACAAAAAAATATCGCTAATTCCATCTTCTATACTGAGATATACCATCAGACCTGTAATATGATTCGTGATCTCGCAACGAATCTCTTGACCTAAAAAAAGTGTCCTTTCTCGATACATAACATTGTATAAGTCAACCCAAGTCGCTTCTTCATCTCCGGGAATCCGGTAAGGTACTTTTGGAACACCAATGGGCATATTAGATTAATATTATTAAATTTAAGTAAGAAAACTACACTTTAATATGGAAACGTAAGAATGGAAGAGAAAGAATCCAGAGTTTATTATCTTCATTTTTTTCTTATTCTATAAGAATACTATAGATTCTATTAATATATAGATTGAAAGATTATACATATAAGGAAGGTAAGACAGATTGAATAAAGAAAAAGGAATCCGTGATTCGAATGATAAACAAAGAGGGATTAAGGATCTATTCTTAGTTTTCCCAAATAGCCCAAGCTACCCATTGCATATTGGCACTTATCGAGTGTAGAATAGATCTGCTTCTCTTTCTTCTTACAAACAGAATTGGCTTGTTATTTTTAATGGAATGAAATAAATATTTACGCTTTCTGACATAGAATCCCCTGGAAGGGTTAGGTACATAGGATATGTATGGATAGTTTTTTCCAATGCGATAAAATAAAGTGACATCGTGTCTATTTTTCTTTGCTAAAGGGGTATTTCCATGGGTTTGCCTTGGTATCGTGTTCATACTGTCGTATTGAATGATCCGGGTCGATTGCTTTCGGTGCATATAATGCACACAGCTCTAGTTTCTGGTTGGGCTGGCTCGATGGCTTTATACGAATTAGCGGTTTTTGATCCCTCTGATCCTGTTCTGGATCCAATGTGGAGACAAGGTATGTTCGTCATCCCCTTCATGACTCGTTTAGGAATAACCAATTCGTGGGGTGGTTGGAGTATTTCAGGAGGAACTGTAACGAATCCGGGTATTTGGAGTTATGAAGGTGTGGCAGGTGCGCATATTGTGTTTTCTGGCTTGTGTTTCTTGGCAGCTATCTGGCATTGGGTATATTGGGACCTAGAAATATTCTGTGATGAGCGGACGGGAAAACCTTCTTTGGATTTGCCCAAGATCTTTGGAATTCATTTATTTCTTGCAGGGGTGGCTTGTTTTGGCTTTGGTGCATTTCATGTAACGGGTTTATATGGCCCTGGGATATGGGTGTCCGATCCTTACGGACTAACTGGAAAAGTACAAGCTGTAAATCCTGCGTGGGGTGCAGAAGGTTTTGATCCTTTCGTTCCGGGAGGAATAGCTTCGCATCATATTGCTGCGGGTACATTGGGCATATTAGCGGGCCTATTCCATCTTAGTGTCCGTCCGCCGCAACGTCTATATAAAGGATTACGTATGGGCAATATTGAAACTGTACTTTCCAGTAGTATCGCTGCTGTTTTTTTTGCTGCTTTTGTAGTTGCCGGAACTATGTGGTATGGATCGGCAACTACCCCAATCGAATTATTTGGGCCTACTCGTTATCAGTGGGATCAGGGATACTTTCAGCAAGAAATATATCGAAGAGTTAGCGATGGGTTAGCCGAAAATCTTAGTTTGTCAGAAGCTTGGTCTAAAATTCCCGAAAAATTAGCCTTTTATGATTATATTGGTAATAATCCGGCAAAGGGGGGATTATTCAGAGCAGGCTCAATGGACAATGGGGATGGAATAGCTGTTGGATGGTTAGGACATCCCGTCTTTAGAGATAAAGAAGGACGCGAGCTTTTTGTACGTCGTATGCCTACCTTTTTTGAAACATTTCCGGTAGTTTTGGTAGATGAAGAGGGAATTGTGAGAGCGGACGTTCCTTTTAGAAGAGCAGAATCCAAATATAGTGTTGAACAAGTAGGGGTAACGGTGGAGTTCTATGGTGGCGAACTTAATGGAGTAAGTTATTCTGATCCTGCTACTGTAAAAAAATATGCGCGACGTGCTCAATTAGGGGAAATTTTTGAATTAGATCGAGCTACTTTGAAATCAGATGGTGTTTTTCGCAGCAGTCCAAGGGGTTGGTTCACTTTTGGTCATGCTACCTTTGCTTTGCTCTTCTTTTTCGGACACATTTGGCATGGGGCTCGAACCTTGTTCCGAGATGTTTTTGCTGGTATTGATCCAGACTTGGATGCTCAAGTTGAATTTGGAACATTCCAAAAAGTTGGAGATCCAACTACAAGGAGACAGGCAGCCTGATACCACATTGCTATGGTATCTTTCACCTCTCTTTTTTGATTTGACATGAGAAACATCTCCTGTCCTTTCTTTGACTCTTTTTCTTTTTTTATATGGGAAATGCTCCCAAATGATAAGTGAATAGGTGTGGAAGTTATAATTGTAAATAAACCAGGATCGAATCTATGGAAGCATTGGTTTATACGTTCCTTTTAGTTTCGACTTTAGGAATCATTTTTTTCGCTATCTTCTTCCGAGAACCACCTAAGGTTCCGACTAAAAAATGAAATAATTTAATTGAAGGAAATAAATTATTTCATTGAAGTAAGAAGTCCCCCAGAGGGGAGACTTCTTACTTCAATTAGTCCCCATGTTCTTCGAATGGATCTCTTAATTGTTGAGAGGGTTGCCCAAACGCGGTATATAAGGCATACCCAGTAAAGCTTACAAGTAAACCAGATATGGAGATGGCGACTAAAGTTGCTGTTTCCATTTTTATAGAATTTCAAGATTACAATGGATCTATGAAAAGATCGTGTATTTACAACTACAACGGAATAGTATACAAAGTCAACACCAATGATTAAATAGAATTTATGGCTACACAAACCGTTGAAGATAGTTCTAAACCTAAGCCAAGACGGACTGGCGCAGGTAGTTTATTGAAACCCTTGAATTCGGAATATGGGAAAGTAGCTCCGGGTTGGGGGACTACTCCTTTTATGGGGGTCGCAATGGCTTTATTCGCGATATTCCTATCTATCATTTTAGAAATTTATAATTCTTCTGTTTTACTGGACGGAATTTTAACGAATTAGGTTTCTACTAACAAAAACTATGAAGTCATAGTTTTTCCATCCAAAAAAAGCCTTTCTACTTTAAGCTTCACATTTCTAGACATTCTGGTAGTTCGACCGTGGATTTTTTTGTTTCGGTATCTCTGGAATATGAGTGTGTGACTTGTTAGAATTGATCCTATTGATAATACATAGAAAGGGCCTGTTATCTCTATCAAGATGATTCTAATTCGTCGGATATTATTTATTCTAGTATCTGGAACACGAAATACATAGATTGGATCAAGAAAAAAAATGGAACTATGATTCATACTCACTATTTAGACCTCGCAACCAGACTGAAAAAAAAAAATTCAAGTAGTTCTTAATAAAAAAAGAAATTTTCTTCCTTCCAATTTTGTTTGCCCAAAACACTATTTTTTTCTCTTTCAATAAATGATCATCAAGCGGTTCTTATTCGAAGAACCCTTGCCTTTTGTTTAGCTTGAGACTCAATCATCGTGGCTCTAGTATGAATCTAAGGTTTTAATTGAACTGATTCATAGGATCACAACAAGAAAATTTCTATCAGAAAACCACTATAAATTTTTATTTGATTTTTTTACTTCTAAAAAAATCAAATAAATAAAAAATAGGGAAGAGAAAAGTCAAGAGGCCTCTAATGATCAACATACGAAAGACAGATGAGCCAACTTGAGATTTTTTGGCATTATCATCACAAAGAAGAAATTCTGGATTTTTCTTATTTCATATCTTCAAGGCAAATCGATCGAATATAGTGGCTGGTGAAGTTTTGAACTTTTTTTCTAATATCCGTTGAAAATTTGTGTGTTTCTGCTTGAGCCGTACGAGATGAAATTTTCATATACGGTTCTCGGAGGGGGAGTCGGGCTAGTTACCTATCTCAATAAAGTATATGATTGGTTTGAGGAACGTCTTGAGATTCAGGCAATTGCAGATGATATAACTAGTAAATATGTTCCTCCTCATGTAAACATATTTTATTGTTTAGGGGGAATTACACTTACTTGTTTTCTAGTACAAGTTGCTACCGGTTTTGCTATGACTTTTTACTACCGACCAACCGTTACAGAGGCTTTTTCCTCCGTTCAATATATAATGACGGAGGCCAACTTTGGTTGGTTAATCCGATCAGTTCATCGATGGTCAGCAAGTATGATGGTTCTAATGATGATCCTGCACGTATTTCGTGTGTATCTCACAGGTGGATTTAAAAAACCCCGTGAATTAACTTGGGTCACAGGTGTGGTTTTGGCTGTATTGACTGCATCATTTGGTGTAACTGGTTATTCTTTGCCTTGGGATCAAATTGGTTATTGGGCAGTCAAAATTGTGACAGGTGTACCTGAAGCGATTCCAGTAATAGGATCCCCTTTAGTGGAATTATTACGTGGAAGTGCTAGTGTGGGCCAATCCACTTTGACTCGTTTTTATAGTTTACATACCTTTGTACTACCTCTGCTTACTGCCGTATTTATGTTAATGCACTTTCCAATGATACGTAAGCAAGGTATTTCGGGTCCTTTATAGGGAAAGCATATCATAGTCTAATTCTCATATATCATATAGGGTAGGTTGTGGTATTTCATTGCTACAAACATATCTTATTTTACAATAAGACATGTCATTTGGACACTTCTCTTCAACTTCGAAGTATTTTGATACAAATAGTTATAGTTGAAGTTAATTTGACGAAAGAAAATAAGGCGGATTATGGGAGTGTGTGACTTGAATTATTAATTTGGCCATGCAGATAGAGAATTGGATCTGCCACATTAGAATTCACGACCAAAGGTGTCTCCGCATCCAATCAACACGTAAGTCCCCTATCTAGGAAGGATAGGCTGGTTCACTCGAGGAGAATATTTTCTATGATCATACCCCAACCATGTCATTCATGAGCAGGCTCCGTAAGATCCCATAGAGTATAAATGGAATAAGTCATGTGATATGATCCAATTCTATATTTATTACACATACTTTTTATTATAGTATGGAAATGCATTCATTTTCTTTGCATCGATTTCGATCCGCAATACTATCGGAGTAAAAGAAGGGATCTAATGAAGAACGTAGGCTAAACTTTTTTTTATTAGTAACAAGTAAATACTTTGTTTGGATGTAAGAAACTTGCGATATTGAGGGGATAAACACCAACTAATCAAGAGACAATCCACAAAGCAATTGATCATGATCAAATTTGTAAGCCCACTTGGATATTGAGCATTTACGCAAAAGAATAGGATTCTTTTCAATGAGTAGTTATAGGCGCAACTTCGGAAAAGATAATCTGATAAAGTTTTTCTTGCCTTGAGTCATTGAGTCATTATATACCCTATTCTATTGTGGATTCTCCACGGTCTTATTTCTTTCATTCTTGCTCGAGCCGGATGATGAAAAATTCTCATGTCCGGTTCCTCTGGGGGATGGATCCTAAAGAATTCACCTATCCCAATAACAAAGAAACCTGACTTAAATGATCCTGTATTAAGAGCAAAATTAGCTAAAGGGATGGGACATAATTATTATGGGGAACCCGCGTGGCCCAACGATCTTTTATATATTTTTCCAGTAGTAATTCTAGGTACTATTGCGTGTAATGTAGGTTTAGCGGTTCTCGAGCCGTCAATGATTGGTGAACCGGCGGATCCGTTTGCAACTCCTCTGGAAATATTACCCGAGTGGTACTTCTTTCCCGTATTTCAAATACTCCGTACAGTACCCAATAAGTTATTGGGCGTTCTCTTAATGGTTTCTGTGCCAACGGGCTTATTGACAGTACCCTTTCTAGAGAATGTCAATAAATTCCAAAATCCATTTCGTCGCCCAGTAGCTACGACCGTTTTTTTACTCGGTACTGCAGTAGCTCTTTGGTTAGGTATTGGAGCAACATTACCCATTGATAAATCCTTAACTTTAGGTCTTTTTTAGGGATTTTTCGAGTTGATTCATTCAACCGCGAAGCCCCCTGCATGGGTATCTAGGAAATAGTTACTTCCAAGTGAATCTTCCCTAGATACCTAAAATCTATTTTATTATGATCCATTTCGCAAAAATATAGATTGTGCCAAAGATGCAAAATTGCTTTTTTTTTTTTCTTTTTATTCTAATTCAAAAAAAAAAAAGAGTAAAAAATTGCAATGGATTTAAAGCGAGAACTTGTTCTTAGGTAAATCAATTGGGAGATGCTTCTCGAGAGTGTCCCATATGAGTTTTCCATCTTCCATACAAAAACTGTCAATTCGCATAAGATCCTCTTCAGTCTTACTCAAAAGGTCCAATAGTGTATGTATATTGGCCCTTTTGAGACAATTATACGTTCTCGAAGGCAATTCTAATTGATCAATAAAAATACAATTCAATGGAATTCCTTTTTTGTTTTTCTTTAGAGTAGTGAATCTTTTTTGAAAGGTTAAAAGGGGTGGAGTAAATCTTTTTTTATTTTCTTCGAAACTAGTGCCCTCTTCCTCTGCGTGTAGAAAAGGAAGAAATAAATCAATCAAATTACGAGAAGCTTCATAAAGCGCTTCTTTAGGAGTTAAACTTCCATTCGTCCATATTTCTAGAAAAAGTATCTCGTGTTTTTCATTTCCATTCCCACAAGAAAAAATACTATAATTCACATTTCGAACAGGCATGGATACAGCATCTATAGGATAACTTCCATCTTGAGAGTTCTTTCTGAGTTCCGTATGATATCCGCGATCTCTCTTGATCTGTAACTCAATATAAAAATCAATCGGCTCTCTTAAGTTAGCTATAGGTTGTGTCGTATCAACGATTTCTACGGAAGGCGGTAAGATTATATCTTGAGCGGTTATGTATCTAGGACCTTTGACGCAAATTGATGCGTCTCTAACTCCATAGAGATTACTTCTCAATACAATTTCTTTCAAATTTAGTAAAATTTCTTGTATAGATTCCTCAATACCTACTATTGTAGAATATTCGTGTGCCACGTTCCCAAATTTGGCGCGTGTGATACACGTTCCTTCTATTTCTCCAAGTAAAGCTCTTCGCAAGGCAATACCGACAGTATCCGCTTGACCTTTTCTAAGCGGGGACAGAATGAAACGACCATAATAAAGACGCTTACTATCTACTCTTGATTCAACACACTTCCACTCTAGTGTTTGGGTGGATCCTGTTACCTCCTCTCGAACCATAACGGACTAGTATTATTATTTGATCATTGGAATCGTTTATTTCTCTTGAAAGCGGTTTAGTTCTTTTACAGACGTCTTTTTTTAGGAGGTCGACATCCATTATGCGGCATAGGTGTTACATCGCGTATACAACTTAACCGTACACCACTTTTAGCAATGGCTCGTAATGCGGCGTCTCTTCCGCTACCAGCACCTTTTACCATAACTTCTGCTCGTTGCAAACCCACTGTACGAATAGCATCTACTGCTGTTCTTTGACCAGCATAGGGTGATGCTTTTCGTGAGCTTTTGAATCCACAAGTACCTGCGGAGGACCAGAAAACCACCCGACCTTGTGGGTCTGTAACGGTTATAATGGTATTGTTGAAACTGGCTTGAACATGAATAACCCCTTTTGTTATTCTACGTGCACTCTTCCGTAAACTAAAACGGGCATTCCTACGCAAACCAATACGCACTTTCTTACGTGAACCTATTTTTGGTATAGCTTTTGTCATATTTTATTATCTCATAAATATGAGTTAGAAATAACAAAAAGAAAAAAAGATACAAAGATATCCGTTTCAGGGTCAAATATATCCTTTACTTTCCTTTTTTTATTTGGAATTTGGACATTTCCGTAGGTACTTTTTTTTTTTACTTTTTAGAAAGAAAAGCTCCTTTTTCGAAAGATTACCCCTGTCTTTGTTTATGCTTCGGATTGGAACAAATGACTCTAATTCGTCCACGCCTGCGAATCAGTCGACATTTTGTACAAATTTTACGAACGGAAGCTCTTATTTTCATATATAGGTATTCCTTTCTTAAACTATGAATCTATTCTTTTGGAAAAAATGAGTCTCTTCACTTCAATTTTGAAACTTGGAAGTTATTACCCTAGAAAAACCTAATCCTTTGGATCTTTGGTATCCTTCAAATCTTCAGTATCCTTCGAGTCTTCGGTACGCTTCGAATCCTTATGGGGAAGTCTATAAATTATACGCCCCTTGCTGGAATCATAACGACTTACTTCAATTTTGACCCTATCCCCCATCAATATTCGTATAGAGCTAGACCGGATCTTTCCTGAAATATAGCCCAGGATGATGGTGTCATTCTCTAGGCGAACGCGGAACATTCCGTTGGGTAGGGCTTCCGTAACTAAACCTTCGAAAGTGACTTTTGCTTCTCTCGGTTTTTTTTTTTCTGTCATATTTTTTTTCTCCTATTTTTCAATTTTTATTTTCAAAATAGGAAGTTCGAGATAGAATTCGGGTACTATAGGTGGGGCCATTACCATATATAACATAAGACTTCCCCCCCAATTCTGTTTAGTCGAGCTTCTCGATCTGTCATTATACCTCGAGAGGTAGAAAGAATAGCAATTCCCATTCCGCCCAAAACCTTAGGAATTCCTTGATAGTTGACATAAATTCGTAAGCCAGGTCGGCTGATACGCTTTAAAGAGGTTCTAGTTCTATATATTCCCTTTCTAGTCTTTCTCTTTTGATGTCGCAAAGTTGAAACCAAGAAATATCTGGTACTTTCCTGATGTTTCCGAACACTTTCAATAAAACCCTCTCGTAGAAGTATTTTAACAATGTTTTCGGTAATATTTGTGGATACTACTCGAACAGTTCCTTTTTTATTCATGTCTGCGTTTCTTATAGAGGTTAGTAAATCAGCAATAGTGTCCTTGCCCATAAGACTCTAATTCTAGGTTCCTCCTAATTTTTCTATAATCAACATGTTTTCCTTTTTCTTTTTATTTTAGATTTTAAAGCATATACGTGAGACACAATCTATATTTTTTTATTTCTTTGATCTATATCTCGTCTACTAGTGTTTATAATACTTCAGGAGCTAATGAAACTATTTTAGTAAAATTCAATTCTCTCAATTCTTCGGCAATTGCGCCAAAAACTCGAGTTCCTTTTGGATTTCCTTTTTGATCAATGATAACTGCTGCATTGTCATCATAGCGTATTATTATACCATCTTCGCATTTGAATTCTTTACATGTACGTACAATTACAGCTCGAATTACTTCTGATCTTTCTAGAGGCATTTGGGGCACTGCGTCTTTGATTACAGCAACAATAACATCACCAATACGAGCATATCGCTGATTACCAGCGGCTCCTATGACTCGAATACACATCAATTTTCTAGCTCCACTGTTATCTGCTACATTTAAAAGGGTCTGAGGTTGAATCATATTATTTTGATTTCAATTTGTTATTGTTATTTCAATGCAAAAGGATGAAAGAAATATTGTCTTTCCAGAAAGAAAAACCTGGGTTTTTTATCTTAAATACTCCTTTTGGGGGTTCTATATCTCTAATCGAAGAAATTGACTTCGTATGGGCATTTTACTGGCAGCTATAGAGATAGCTGCTCTAGCTACAGTTTCGGATACTCCGCTCATTTCATAAAGTATTCTACCTGGTTTAACAACGGCTACCCAATATTCGGGGGATCCCTTTCCCGAGCCCATACGTGTTTCTGTGGGTCTTATTGTAACTGGTTTGTCGGGAAATATACGCACCCATATTTTTCCACCACGACGTGCATATCGTGTCATTGCTCTTCGTCCTGCTTCTATCTGTCTTGCGGTGATCCAAGCGGGTTCAAGTACTTGAAGAGCATATCTACCAAAACAAATACGATTGCCTCGGCAGGATTTTCCCTTCATTCTTCCTCTATGTTGTTTACGAAATCTAGTTCTTTTTGGGTTATAGTCGACGGTTCTTTCTTAGTTCCATCTCTACTGCAAAACTGGACATGAGAGTTTCTTCTCATCCAGCTCCTCGCGAATTAAATGAGAAAGCGTGCGAATTTCTCTAATTCCATAATATTTTGGAATCTCCTTATTTTTATTCTTATTGAATCGTGGTAAAGTATTCTAATCCAATAAGGATTTCGCGGGCGAATATTTACTCTTTCCTGTCTTATTTGTTAATTTAGAATCTTATCAAATAAAGCAATTTTTTTGGTTTGTTCCGCCATCCCACCCAATGAAGTGTTAGGATTCTTTTCAATAAAATCCGATGTCGTCATAGGTTTTGTCGTTCCCACAGCTTCTCCTTTAATGGTTAGGTTTGAATCCTGCAATGGAGCTTCCAAAAATTTCTTTCCGAGTCAATTTTCTCAGTTTTATTGACGCGGGCTGCTCTTTTTTTTTTTCTTTAAATTTTGATTTGTTATTTCAAAAGTTACGATTTCGAATTCTCTCTTTTTTTTATTATTTTATTATATTGATGCTTTATCACATTGCTTTTTTTTTTTTATGATGTAATTCATAGACCATACACATTGGAATTCTATATCTTTCTTATTCTTCTTCCTTCTATCTATCATCCCTCCTTTTATCCACATCCCTTTAGTTTTGCTTCACAGCCTAAAATCAGGTTTCTTTTGTAGAGAAAAAAATGCAGTTGCTACAACTATATGATAGATCCACTCATTTTTTATAGATGTATTTATTCACATAGTGACTGGTTCTTAGTTAGGATCTCGACAATACGAAGCAATAGGTTGGTTATTAGTTAATTTTCTAGAATTACTAAGTTTTTTCTATTTTTAGTAGGGTTCAGCCAATTTTTTTTTATAAATCCTCATTTTTCGCCCTAAAGAAAAAACTAACGAGTCACACACTAAGCATAGCAATTATATTAAAAGATTTATCAATTTTCATTAAATCTTATAGAAAGAGATCTAATTTCTTCTTTTTTTAGGGGATTTTGGGAAAAAGAAGTTCTTGTCTTTTTTATTCTATCACAGGGCAGAATGGGAAGACTGGGTTAGTTATTCTTCTTCTACGAATATCCAAATTTTTACACCTAATACTCCATAGATAGTTCGAATTGGATAGCAGCAATAATCAATTTTAGCGCGAATTGTTTGTAGGGGCAATCTGCCCTTTTTGATGCATTCGGCACGTGCAATTTCTTTCCCTGCTAGACGACCCGCAATTTTAATTTTTACTCCCTTTATGTCTGCTTTTTTAGTTAATTCAATGGCTTTTTTCATTGCTTTTCGGAATGAAACTCTATTTTTTAATTGGAAAGCTATATATTCCGCAAGAATATTAGGTTGTCTATAAGGTTCTTTAACCTTTTCAATAGCAATATTAAGTCTCTGGTTTACAGAATTAACTTCCTTTTTGAGATCTTTCTCTAATTCTTCGATTGCTCCCTTTTTCTTTAATAAATTGGGGAATCCAATATGGATTATGACGTGGATTGTATCAATTTCTTTTTGAATTTCTATATGTGTAATTACTTCAGAACTTGAGTCTGATTCTATTTTTCTATTCGAGCCTTTTTTCCTATTCTGTTGTATATAGTTCTTGATACAATTCCGTATTTTTTTATCTTCCTGTAGACCTTCAGAATAATTTTTTGGTTGTGCGAACCAAAAGGAATGGTGATTTTGGGTTGTACCAAGTCTGAAACCGAGTGGATTTATTTTTTGTCCCATATTTTTCTATTCTATTTCCTTTTTTATTGGTAATCGAAATCTTGGATTGATCTAAAGATTATTTAGATTTCTTTACTATATTTAGTACAATTGTTATATGACACATGGTTTTTTTTATAGAATAACTACGTCCTCGAGCTCGAGGTCTGAATTTTTTCATAATAGTACTCCTACTGACTTCGGCTTTAGTGATGAATAAACTCGCTTTATCGAAATCCCTATAATGAGTAGCATTTGCTGCTGCCGAATAAACCAACTTTAAGATGGGATAAGACGCTCGATAAGGCATGAGGTTCAGTATCATAACGGTTTCCTCGTAGTAACGCCAGCGAATCTCATCAAGAACTCTTTGTGCTTTGAAAACAGACATATTTATGCGTTTTTGTGCTTTAAAAACCCGTTCAAATTTAAGTAGACGATCAGTTGGAACTTTTCTTGCGAGTTTCCTTAGCTCGTTCTTCTTCTTCTTTATCCTAGGGGTATACTTTACCAATTTGAAACTTGTCATAAATAAGGTTATTACCCGTCTATCTTTACTTTATTTGAATCCAATTATTTCTTTGTTTATTCTGAATCTTTCTATTCTGAATTCAGTTAACGACGAGATTTAGTATCCTTTCTTGCACTTTCATAACTCGTGAAATGCCGAGTAGGCACGAATTCCCCCAATTTGCGACCTACCATAGGATTTGTTATGTAAATAGGTATATGTTCCTTTCCATTATGAATCGCGATTGTATGGCCAACCATTGCGGGTAGAATGCTAGATGCCCGGGACCACGTTACTATAATTTCTTTCTCCTCCTTCATATTAACCTTTTCGATTTTTGCCAATAAATGACGAGCTACAAAAGGATTCGTTTTTTTTCGTGTCACAGCTGATTATTCCTTTTTTTCATTTTAAAGAGTGGCATCCTATGTCCACTATCTCGATCGAGGTATGGAGGTCAGAATAAATAGAATAATGATGAATGGAAAAAAGAGAAAATCCTTTAGCTGGATAAGGGGCGGATGTAGCCAAGTGGATCAAGGCAGTGGATTGTGAATCCACCATGCGCGGGTTCAATTCCCGTCGTTCGCCCATCGCATTATTGCAAATTCCAAAAATGCAATTTTCCATATTCCTAGTTACGTATTTACTTACGGCGACGAAGAATAAAACTATCACTATATTTTTTCCTTTTCCTAGTTCTTCTTCCAAGCGCAGGATAACCCCAAGGGGTTGTGGGTTTTTTTCTACCAATGGGGGCTTTCCCTTCACCGCCCCCATGGGGGTGGTCCACAGGGTTCATAACTACCCCTCTTACTACGGGGCGTTTACCTAGCCAACACTTAGATCCGGCTCTACCCAAACTTTTTTGGTTCACCCCAACATTACCCACTTGTCCGACTGTTGCTAAGCAGTTTTGGGATACCAAACGGACCTCCCCAGATGGTAATCTTAAAGTGGCCAATTTACCCTCTTTTGCAACCAGTTTCGCTACAGCACCTGCTGCTCTAGCTAATTGCCCACCCCTTCCACGTGTGATTTCTATGTTATGTATGGCCGTGCCTAAGGGCATATCGGTTGAAGTAGATTCTTCTTTTTTCTCAAAAAACCCCTTCCCAAACTGTACAAGCTTCTTCCAAAGCATACGGCTTTCTAGATGTATATGACGATCTCCAGACAGATGGATCTTATATGAATCGTATGATGAAGTACCACATGAGTGGATATATAGAAAAGGAATCCAAATCTGCCGAATCGCTCATGTTATGATCTTCTACATCCTAGGTCTCCGCGTTCCGTCATCTGGCTTATGTTCTTCATGTAGCATTCAGATCGAATGACTCTATGAAATTACGTCGATACTTCCACATATTATGGGTAACGTAGGAGACATCCCTATTTTCACCCGGGGGTCTTAATTACCACTGCTTAGCTTTCAATTCGCCTCTGACCATCAAATTAAATGTGAATAACCCGTCCTCCTCTCTTTGAAACAAGGGGCGCTTCCGGTTCTGTGCGTGCTTCAAACAATTTTGTCTTCTCCATATTACCATATCTCTAGAGTCAATAATTTTCTATGAGGAACTACTGAACTCAATCACTTGCTGCCGTTACTCAACAGTTTTCTGTTGAGGTCTATCCCGTGGAGGTAGTCAAATTGGATCAGTGATCGATTTCTAGGTTTCGTCGTAAACCTAATTGGTTACTTCCAATTACGTAAATCAATAGTTCAAACCGCACTCAAAGGTAGGGCATTTCCCATTGATATAGGAACTTTTGTACCAGAAACAATAGTATCTCCAATTATAGCCCCTCTGGGATGTAAAATATATCTCTTCTCACCATCCCCATAGTGTATGAGACAAATGTATGCATTTCGATTAGGGTCGTATTCTATGGTTACGATTCTACCAGATATGTCTTTTTGATTCCGTCGAAAATCGATTTTACGGTATAGGCGCTTATGACCTCCCCCTCTATGCCTTGCGGTAATGATTCCTCTGGCATTACGACCTTTACCACAACGGTGCCGTCCATGGATCAATTTATTTCGTGGATTGGATTTCACTTGCCTGTCTACGGTTCCCTTGCGTGTGCTCGGGATAGGTGTTTTGTATAAATGTTTCGCCGTATTATTAAGTATTCTCCTTTAGTTCGTTTCTCTATCTAGAAGTGGAATAGAATAACCCGGTTGAAGGGTAATGATCATACGTCTGTAATGCATTGTATGTCCCAGAATAGGTCCCATTCTTCTACCCTTTCCGGGTAGTCGATGGCTATTCACAGCTACTACCTTAACACCAAAGAAGAGTTCGACCCAATGCTTTATTTCTGTCTTAGTGAATCCCGATTCGACATTAGAAGTATATTGATTCTTTCCCAATAAACGAAGACTCTTTTCTGTAAATACTGCGTATTTGATTCCATCCATAAATCGACTTTCCCTCCTATGCTCTGAGTTCCAGTATCGATAAGAATTCGAGTTCTTATTGTTCTTATGTTATGGTATGAATATACCATACCAATTCGTTATGTATGGATGATGGATGAGATTCCATAGATAGAGAGCCAGTTCCAATAGACTTATGGAACGTTCCCGTTCGCGTGCATCCAGCAGGAATTGAACCCGCAAATTTACCAATTATGAGTTGGGCGCTTTAACCATTCAGCCATGGATGCTTAACAGGGATCATCGTACATCGTAAATAACCAATTTTCATATAGAAAGACATATCATAGAAAAATGAAATCGAAAATATTCGGAGATGGCAAATATTCGGAGATGACTATGAAAACACCTCTCTGGATCCTCGAATTGAAAGAGAGATTGAGAGGGATCAAGAATCCTAATTCTCGCTATTTGGAATGGATCCAATTCTATTGAGTCTGACCCATAGTGATCATTTCTCTTTAGCAAAGAATGACCTTGGTTATCAAAGGATTGAACAACCGGGATCCATTTACTTATGATACCTAGTTGACATTGCTAACAAGGATCTAATGAATTATGAGTTTAATAGATGCTCTTTAGCAGAAAGACGTATATTCCTTGCTCATTATCAGACAATCACTTATTCCCAAACCTCGTGTGGGGCTAATCGTTTTCATTTACCATCTTATGGAAAACCCTTTTCGTTCCGCTTAGCCCTATCGGGTATTTTAGTGATGGGTTCTATAGGAACTGGACGATCCTATTTGGTCAAATACCTAACGAAAAATTCCTATTTTCCTTTCATTAAGGTACGAGGGCTTCTTATTCCACAAGAACGAAAGCACCTTTTCATTCTTTCATATACTAGGGGTTTTTACTTGGAAAAGACAATGTTCCATACTAAAGGATTCGGGTCCATAACCACGAGTTCCAGTGCACTAGATCTTGTAGCACTTAGCAACGAGGCCCTATCCATTAGTATTCCACATAAGAAATCCATTATAGAAACTAATACAATTAGATTAGCTCTTCATAGACAAACTTGGGGTTTGCGAGCCAAGATAAGACCGGCTCGGGATCATGGGACCCTTTTCTATCAGATAGGAGGGGGTCTTGTACAAAATAGACTTCTAAGTAATAACCCCATGGATCCTATATCTATCTATATAAAGAGGCAATCGTGTCAGGAAGCGGCTTTTTCTTTGGCCAAACGGTACTTCGAACTTGGAACGAGCATGAAGAGATTAACGAGACTTCTTTCTCTTTTGAGTTTTTCTGGCGGACCGGTCGCGCAAGATCTTTGGTCTTCCCCCGGAACCGATGAAAAAGTGAGTCGCTTCTTATGGACTCGCTCAGAATGATTCTTCTCTATCTATAGTTCATGGCCTATTAGAAGTAGAAGGTGCTCTGGTGCAATCCTTACCGACAGAAAAAGATTGCACTCGGGTTGATAATAATCGAGTGCCATTACTTCGTCGGTCCGAACCAAGGAATCCGTTAGAAATGTTTTGAAATGGATATTGTTCTCTCTTTGATTAGGGATTGCTATATGAAAAGAAGTGGAGTTTTAAAAAGGGAACGGAATGGTCAAACCGGAACTGCTAGAGGAACGAATTTTCAATAGCATAACTTGGGCTCCTAGAATATGGGGCCCTTGGGACAATCTATTTGATTGCAGGGATAGGTACGCTGAATATGACTGGGGATTTTCCTATGGGTATTGGAGCGGGTCCAAGCAGATTAAAGAGGATGAGTTGTCAGAGACTGCTATTTATTCGAATTATTTCTGGTCTTTTCATTCTAATACTCTATCCGAGAGTTCTCAGTATTTAGCAAAGCTGTTCCTATCTAACGGAAGGCTCCTGGATCAAATGACAAAGACATTGTTTGTGGAGAAAGAGGTGGCTTTTCCCGGATGAAACATTTGATTTGTGTAACAGGAGAAAGATTTCCCACTCCTTAGCCGTAAAGATATGTGGCCATGAAAAAGGGAGGGGATTCAGTGGAACAGGATTGGCCGGGCGGTAGAGTTGTGGAAACACTTGTTGATTCCTATTTTGGACCCTAGCTCCATGGAACAATATGCTACTGCGGAAACATGGAAGAATTGCAATCTTAGATCAAAACACTATGTATGGGATGATATGAACTGCCTAAATAAGAATTCTTGAGCGTCGAACAACCTGAGTACTAACTACATCAAACAATTTGCATTAATGAAACTGTGTAAATCCACCGGATAATCAAAAATACGCATGTCTGATGAAATGGTTGTTGCTATCTGCTTCCATAACGAATCCTTGGTTTAACCCTTTCTCTTCGTCTCAGATCGATGGATCTTCTCGATTGGAAGATCTCCCATATGGATAATACACATTCCAGTTGACCGAGCCTAATGCTAATTGTTTTGTTCCGAAGCAAAGATATCCGCGGAGGCCGGTTCGTTCGTCCTATTCTGATATTCAGGACCAAGAGGTCCTGGATTCTCTTTCGGATAGGCCCCGAAAGGAGAAGAGAAGCTGAAATGCCAACGGACCTCTGTCTATTCTCTAATTCACCCGATCCGATAGTACCCGTTTTTGGAACGTCCAGTGCCAAAGTCACTGAATGGGTAAGTCACCAATCCAATCCCTTTGACAAATCGGGTGTCATATTAGATATCATATTCTATATATATAGAAATATCATAGAATAGACATATAGAATTTTTGGTTGGGAAATTCGAATGAATCATTGAGTGAAAAAGGAGCAAAGAATGACAAAAGATGAGACTCTACTAGTCTTCACTCTTGTGGTTTCCTCGGTTTCTGTTTTCTTATTCGGGATCTTGCTTTTCATGGTTCTCATCTCTGCAACTCGCGATTTTCGCGAGAGAACCAAATCCAAGTTGGTGAAGATCATGATTTGGGCTGGCATAGTAGTTATTACCTTTGCAATTGCGGTTCGAATCTATCCGATCTTTATCTTTTTGCTCAAAGAACGAATAAAACCCCTTGTTGAAGCCCTTTATGATAAGCTTCCCTGGATCTGGGAAGTTTCTCTTTCACGGTATTGGGATCGTTTGATCGATTTCCTTGATCGCTACTTAATGGGCGTGCGCTCAAAGGATACAAACAGGGATTCGCAAACAAAAAGGGGAATTCGTAGTCACTTTTTCCTGTCGCGTAAAAAAAAGGCTTTACGCGAGAGCAATAGAGGTTGGGATACATCTATCTCTTCTGAGCAACCTCTTTTGGATTCTTAAGACCACCCTTGCAGTAGGATACCGTCTGCTTTAGGTTCTTTATTATCTCCTTCGAGGGGTTTTTAGGATCGTTCAGGCTATATTTAGTCTATTTTGGCTTTTACTGTCTACTTTTCTCAGGGAGATGGTTAAGGACCTCAGAAGATAGAGGAGAGCGCCAGGCGCAGATTTCCGGAATACTTCTACGGGGAATGCTCATTGAATGAGCATTCTCCATATTATGCCTTGAAGAGGACTCGAACCTCCACGCTCTTTAGCACGAGATTTTGAGTCTCGCGTGTCTACCATTTCACCATCAAGGCATCTTGAAAGTGAATCGTATTCCATGAATATGATATCTATCGAATGTGATATATGGAATATATGACAAAGGTGGAGTCTTGGAGTATTTCGATCGATCGGTCATATAGGCCTGAGTCAGACATCAAATAGCTTCGATTTGCATTATCCGTAGGACACCTTATATGTATCAAAATCGATATCAAAAAGATGTACAATCCAATTTGTCGATTCAATAGAAGCCCAAAGAGGTGCATATGGTACCCAAATAAGGATAGGATAGATATGTCAAAAGCAGGTCTGATTACACCTATTCCTAATCCTAAATAGAATGTAAGGACGTAGGGATTTCTATGTAAACAGAGTATCCTATTTCCATAGGCTCGAATGACCCCTTCTCATAATAAGAATGTGCACGGTCTGGTCCGGTATGGAATGAACTTATAATCTGATGATCGAGTCGATTCCATGATTATAAGTTCATAACCCTAGCACCCATTCCCATTTTGGGCGGAACAGATCTACTAATTCTTTTATTCCAGTTAGTAAGAGGGATCTTGAACTAAGAAATAGACCTAGCAGCTAAAAGAGGGTATCCTGAGCAATTGCAAGAATGGGGTTCATTGATATTCCTGGTATAGTAGATGCTATCACACATACAGTCATACTCAATTCGATGGAATTGTTTGATCTTAAAGGGGATCTTCTATAATTTCGCACATAAGGGGTTATTTCTTGGTTTCGTCCAGTCATTAATAACTTGATTATTTTTAGATAATAGTAGATAGAAAGAACGCTCGTAAGGAGTCCTATTGAAACCAAGAAATATAGGCCTGCTTGCCATCCACACCAGAATAGATAGAGTTTTCCGAAGAAACCTGCTAGTGGAGGAAGGCCTCCTAGGGATAAGAGACATAGGGCTAAAGAGAGAGCCAAAAAAGGATCTTTCGTGTATAATCCTGCATAATCTCGAATGTTATCAGTTCCGGTACGTAGACCAAATAATACAATGCAAGCAAAAGTTCCTAGATTCATGGAGATATAAAACAGCATATAAGTTATCATGCTTGCATATCCATCATTTGAGTCTCCAACAATTATTCCAATAATTACATATCCGATTTGCCCTATGGACGAATATGCAAGCATACGTTTCATGCTTGTTTGAGTAATAGCAAGGAGATTCCCCAATATCATGCTAAGAATAGCTAGGATTTCCAGAAGAAGATGCCATTCGTTTGATGAGAAATAAAAAGGAATATCGAGAATTCGCGTGGCTAAAGCTGAAGCAGCTACTTTCGAAGTAACAGAAAGAAAAGCAACGACTGGAGTGGGGGAGTCAGAGTCGAAAAGAGGATTCCTCGCTTCTTTCTCTCATGCAAAACCGTGCATGAGACTTTCATCTCGCACGGCTCCTAAGTGATAAAAGAAAGAAGACCAGTTCTTCTTTCTTTTTTGATTACCTTCCTCGCGTATGTATAAGACCGAATCCATTCTTTTTCGAAATGGATTTCGAAAAAGAACTACTAATCCTTAACTTTTCGAGGAATCCTTCATCAGTGGTTGTGAATGACTGACTTTTTCAATCCTTTCGACCTTGGTTCCGTAGGAGCAAGTCAGAAAGGTTGAGAAATAGAACCATCTGATTTGATTCGTTCCCAATAGCCATGAGATGATCATCTTAGGGTGATCCTTTTGTCAACGGATGCTCCTATTACACGTAGTCTCTGAAGGATGAGAACCCACTATGTAGCATCTACATCGATAATTCAAGCATTGTATACGTCATTAGTCCGATTCTTTGTAGGAACTACCCGTAATAACGAGCTTGCAAAATGGATCTGTTTATCATAAAGAGATTCGTTGTTCCTGACCCTGCTTCACCTTAATTGTTATTTGAACAAAAAGATCACAATAAACTTTTGGTAAAAGTTTTGTCTTGGTCGGAGTGGGGATAGCATTTCTCTTCTGCATGTCTATGGAGTTTTGCAAAACCCAAACACCTCAGAGATAGATATAGAGGTAGGAATTTGTCGAACGAACCACACTCCTTCGTAGACGTCAGGAGTCCATTGATGAAAAGGGGCTGGGGAAAGCTTGAACCCAAGTCCTACAGTGATGAATATAAGCGCAATTGAAATTCCTGGGGAGTTATACATTTGTGTATTGATAAGACCATTCACAATTTCTTGAAGCTCGATCTCCCCCCCAGATGAACCATATAGCCAAGAGAAACCATGAACCAGAATAGAAGAGCTTGCCCCACCCATGAGTAAATATTTCATAGTAGCCTCATTAGACCGTAGATCTCTCTTGGTATATCCAGACAATAGGTAGGAACATAAACTGAAACATTCTGGAGCTACAAAGATAGTTATTAAATCGTTAGCACCACATAAAAACATTCCCCCTAGAGTAGCTGTTAATACGAATAACAGAAACTCTGTTATAGCCATTTCTGTACATTCAATGTACTCTACGGATAGAGGAATACATAAAGTTGAACATAATAAAATAAGAAATTGAAAGATTTCGTTGAAATTGTTCGTTTGGAAATTTCCCGAAAAGCTAATTATAGGTTCTTCTCTCCATCGGAACAATAGGGCCGTTATGCTTATTACTAAACTTGTTGAAGAGATGAAATAGAACCAAGGTCTATCTTTTTGATCAGAGGTTAAATCGATCATCAGAAGAAGAATTAGGCCAAAAATTAGGATACATTCTGGGAAAATGAAACTTCCATGGAAGAGAAGCAAATGAAACGCTTTCATAAAAATTCTCGTAGAATCGAGAATGAAGTTTTCATTCTGTACATGCCAGATCATGAATTAGTAACTGCAGCCAATCTCCGAAAAGTCCCGATTGTTTCGATTTTTGGAATGGGATATTTACGGAATCCCCATGAATAGGATCAAACCTTATTCCATGCTATTTCCATAAGATTCCTCTTTCTTATTCTTAAGCAAGCCCCCGAGAGGGCTTAGTTGATCATGATTTCTGTTTTCTCTTTCTTTTCCTTTTTATTTGTTTCGAAAAAGATATCGTCCGATTCTCCTTCTATTGATTCTTTTCCGATCGAGATGTATGGATCCATGTGTCTACATACCTAGATTCTGTTCATGGATTAACGAAAATGTGCAAGAGCTCTATTTGCCTCTGCCATTCTATGAGTCGCTTCCTTTTTGCGTATGGCACCCCCACTCCCTTTGGCAGCATCTACTAATTCGGAACTTAATTTGAAAGCCATATTTCGACCCGGACGCTTTTGGGATGCTTCTAATAACCAACGAATGGCAAGTGCTCTTCCTTGTTTAGATCCTATTTCAATCGGAACTTTCCGCGTCGATCCTTTTTTATTACGTCTTGTTTTTACTCCTATATTGGGAGTTACTCTACGTATTGCTTGACGTAAAACCAATAGTGGATTTGTTTCTGTCTTTTGTTGAATCTTTTTCACGGCTCGATAGAGAATTTGATAAGCCAATGATTTTTTTCCGTCTTTCATAATACGGTTAACCACCATGTTAACTAATCGATTACGAAAAATTGGATCGGATTTTGCGGTTCTTTTTTCTGCAGTACCTCGACGTGACATGAGCGTGAAAGAGGTTCAAGAATCCGTTTTCTTTTTATAAGGGCTAAAAACGAATCACTTATTTTTTTGGCTTTTTGACCCCATATTGTAGGGTGGATCTCGAAAGATAGGAAAGATCTCCCTCCAAGCCGTACATACGACTTTCATCGAATACGGCTTTCCACAGAATTCTATAGGGATCTATGAGATCGAGTATGGAATTCTGTTTACTCACTTTAAATTGAGTATCCGTTTCCCTCCTTTTCCCGCTAGGATCGGAAATCCTGTATTTTCCATATCCATACGATCGAGTCCTTAGGTTTCCGAAATAGTGTAATGGAAAAAGAAGTGCTTCGAATCATTGCTATTTGACTCGGACCTGTTCTGAAAAAGTCGAGGTATTTCGAATTGTTTGTTGACACGGACAAAGTAAGGGAAAACCTCTGAAAGAATTTCCATATTGACCTTGGACATATAAGAGTTCCGAATCGAATCTCTTTAGAAAGAAGATCTTTTGTCTCATGGTAGCCTGCTCCAGTCCCCTTACGAAACTTTCGTTATTGGGTTAGCCATACACTTCACATGTTTCTAGCGATTCACATGGCATCATCAAATGATACAAGTCTTGGATAAGAATCTACAACGCACTAGAACGCCCTTGTTGACGATTCTTTACTGCGACAGCATCTAGGGTTCCTCGAATAATGCGATATCTCACACCGGGTAAATCCTTAACCCTTCCTCCTCTTACTAATACTACAGAATGTTCTTGTAAATTATGGCCAATACCAGGTATATAAGCAGTGATTTCAAATCCAGAGGTTAATCGTACTCTGGCAACTTTACGTAAGGCAGAGTTGGGTTTTTTGGGGTTGATAGTGGAAAAGTCGACAGATAAGTCATCCTTACTGTCCCTCTACAGAACCGTACATGAGATTTTCGCCTCATACGGCTCCTCGTTCAATTATTTCGAAGGGATCCTTTTCCTCGTTCGAGAGTCTCCGCCCTTCTTCCACTCCGTCCCGAAGACTAACTAAGACCAATTGAGTCACGTTTTCATGTTCTAATTGAACACTTTCCATTTATGATTAAAGGAGAAGATTGTTCTTTTACCAAACATATGCGGATCAAATCACGTCTTATAATAAGAAGAAATCTTTCTCGGTATCAATCCCCTTGCCCCTTATTCTTTGAGAATCAGAAGGATCCTTTTCGAGTTTCCATTTCTTCATTTTGAATCTGGGCTCTTCTATCTTCGACTTATTTTTTTGGCTTTATTCTTTATTTATTTCATTTCGATTTTTCCCTCTTCCTCTATCCCTATCCTCTAGGTACAGCGTTTGCATCAATAGAGAACTTTTTCCTCTGTATGAATCGATATTATTCCATTCCAATTTCTTCCCGAAACTTCCCAAGAAAAATCCCGAATTGGATCCAAAATTGACGGGTTAATGTGAGCTTATCCATGCGGTTAGGCACTCTTCAAATAGGAATCCATTTTCTAACTGGCTTTCGTGCTTTGGTGAGTCGTCCGAGATCCTTTCGATGACCTATGTTGTCTTGAAGGGATATCTATATGATCCGATCGATTGCATAAGACCCGCAGTAGCAATAGAACGGGGAAAGTATACAGAAAAGACAGTTCTTTTCAATTTCGATTATCTATATATTAGTTCGTTTCTATTTCTAGATATCTATTTCTATATATTAGTATTAGTTAGTAGTACTATTCTATTAGTTAGCGATCCCGGCTCTGTGAGTTCTTTCTTCCGTGATGAACTGTCGGCACCAGTCCTACATTTTTTCTCTGTGGACCGAGGAGAAAGGGGGCTCCGCAGGAAGAGGATTGTACCATGAGAGAAGCACAGGGGTCACTTCAAATATGGAACATGGATTCTGGCAATGCAACGGAGTTGGGTCCTCATATCGATCCGAATGAATCAGTCTTTCTACAGAGGTCAATCTTTGCCTATTAGGCAAGAGGATAGCAAGTTCGAAATTCTGTCTCGGTAGGACATGGATTTCTATTACTATGAAATTCATAAATGAAAATGAAGTAGTTAATGGGAGGGCTACCATTATCCTTTTTCTTGTATGTGTTCCTAAGAGAAGGAATTTGTCCATTTCATGTTTCGAGGTCTCAAGGGCGTGGAAACAGATAGAAACTCTTGAATGGAAATTGAAAAGAAATGTAGCCCCAGTTCCTTCGGAAATGGTAAGATCTTTGGCGCAAGAAGAAGGGGCGACCCATATCATCTTGACTTGGTTCTGCTTCCCCTCTTTTTTTAAGAATACCGAGTCGGGTTCTTCTCCTACCAGTATCGAATAGAACATGCTGAACAAGATCTTCTTCATGGAAACCCGCTCGATTTAGATCGGGAAAATCGTACAGATTTTATGAAACCATGTGCTATGGCTCGAATCCATAGTCAATCCTATTTTCGATAGGACCGGTTGACAATTGAATCCAATTTTTCCCATTATTTGACTGTCCATAAGAGTGCGGAAAGAAAGCCCGGAGGAAGAGTGGCCTTGAGTTTCTCGCCCCTTTGCCTTAGGAGTCGTTAATTCTCTTTCTCGATGGGACGGGGAAGGGATATAACTCAGCGGTAGAGTGTCACCTTGACGTGGTGGAAGTCATCAGTTCGAGCCTGATTATCCCTAAACCTAATGTGAGCTATTTTTACTTACTCCCCCACCACGATCGAACGGGAATGGATAAGAGGCTTGTGGGATTGACGTGATAGGGTAGGGTTGGCTATACTGCTGGTGGCGAACTCCAGGCTAATAATCTGAAGCGCATGGATACAAGTTATCCTTGGAAGGAAAGACAATTCCGAATCCGCTTTGTCTACGAATAAGGAAGCTATAAGTAATGCAACTATGAATCTCATGGAGAGTTCGATCCTGGCTCAGGATGAACGCTGGCGGCATGCTTAACACATGCAAGTCGAACGGGAAGTGGTGTTTCCAGTGGCGAACGGGTGAGTAACGCGTAAGAACCTGCCCTTGGGAGGGGAACAACAACTGGAAACGGTTGCTAATACCCCGTAGGCTGAGGAGCAAAAGGAGAAATCCGCCCAAGGAGGGGCTCGCGTCTGATTAGCTAGTTGGTGAGGCAATAGCTTACCAAGGCGATGATCAGTAGCTGGTCCGAGAGGATGATCAGCCACACTGGGACTGAGACACGGCCCAGACTCCTACGGGAGGCAGCAGTGGGGAATTTTCCGCAATGGGCGAAAGCCTGACGGAGCAATGCCGCGTGGAGGTGGAAGGCCTACGGGTCGTCAACTTCTTTTCTCGGAGAAGAAACAATGACGGTATCTGAGGAATAAGCATCGGCTAACTCTGTGCCAGCAGCCGCGGTAAGACAGAGGATGCAAGCGTTATCCGGAATGATTGGGCGTAAAGCGTCTGTAGGTGGCTTTTCAAGTCCGCCGTCAAATCCCAGGGCTCAACCCTGGACAGGCGGTGGAAACTACCAAGCTGGAGTACGGTAGGGGCAGAGGGAATTTCCGGTGGAGCGGTGAAATGCATTGAGATCGGAAAGAACACCAACGGCGAAAGCACTCTGCTGGGCCGACACTGACACTGAGAGACGAAAGCTAGGGGAGCAAATGGGATTAGAGACCCCAGTAGTCCTAGCCGTAAACGATGGATACTAGGTGCTGTGCGACTCGACCCGTGCAGTGCTGTAGCTAACGCGTTAAGTATCCCGCCTGGGGAGTACGTTCGCAAGAATGAAACTCAAAGGAATTGACGGGGGCCCGCACAAGCGGTGGAGCATGTGGTTTAATTCGATGCAAAGCGAAGAACCTTACCAGGGCTTGACATGCCGCGAATCCTCTTGAAAGAGAGGGGTGCCCTCGGGAACGCGGACACAGGTGGTGCATGGCTGTCGTCAGCTCGTGCCGTAAGGTGTTGGGTTAAGTCTCGCAACGAGCGCAACCCTCGTGTTTAGTTGCCACTATGAGTTTGGAACCCTGAACAGACCGCCGGTGTTAAGCCGGAGGAAGGAGAGGATGAGGCCAAGTCATCATGCCCCTTATGCCCTGGGCGACACACGTGCTACAATGGGCGGGACAAAGGGTCGCGATCTCGCGAGGGTGAGCTAACTCCAAAAACCCGTCCTCAGTTCGGATTGCAGGCTGCAACTCGCCTGCATGAAGCAGGAATCGCTAGTAATCGCCGGTCAGCCATACGGCGGTGAATCCGTTCCCGGGCCTTGTACACACCGCCCGTCACACTATAGGAGCTGGCCAGGTTTGAAGTCATTACCCTTAACCGTAAGGAGGGGGATGCCTAAGGCTAGGCTTGCGACTGGAGTGAAGTCGTAACAAGGTAGCCGTACTGGAAGGTGCGGCTGGATCACCTCCTTTTCAGGGAGAGCTAATGCTTATGCTTATTGGGTATTTTGGTTTGACACTGCTTCACGCCTAAAAAGAAGGCAGCTACGTCTGAGCTAAACTTGGATATGGAAGTCTTCTTTCGTTTAGGGTGAAGTAAGACCAAGCTCATGAGCTTATTATCCTAGGTCGGAACAAATTAGTTGATAGTGATAGGATCCCCTTTTTGACGTCCCCATGTCCCCCCGTGTGGCGGCATGGGGATGTCAAAAGGAAAGGGATGGAGTTTTTCTCGCTTTTGGCGTAGCAGGCCTCCCTTTGGGAGGCCCGCGCGACGGGCTATTAGCTCAGTGGTAGAGCGCGCCCCTGATAATTGCGTCGTTGTGCCTGGGCTGTGAGGGCTCTCAGCCACATGGATAGTTCAATGTGCTCATCAGCGCCTGACCCGAAGATGTGGATCATCCAAGGCACATTAGCATGGCGTACTCCTCCTGTTTGAATCGGAGTTTGAAACCAAACAAACTTCTCCTCAGGAGGATAGATGGGGCGATTCAGGTGAGATCCCATGTAGATCTAACTTTCTATTCACTCGTGGGATCCGGGCGGTCCGGGGGGGGGGCCACCGCGGCTCCTCTCTTCTCGAGAATCCATACATCCCTTATCAGTGTATGGAGAGCTATCTCTCGAGCACAGGTTGAGGTTCGTCCTCAATGGGAAAATGGAGCACCTAACAACGCATCTTCACAGACCAAGAACTACGAGATCACCCCTTTCATTCTGGGGTGACGGAGGGATCGTACCATTCGAGCCTTTTTTTCATGCTTTTCCCGGCGGTCTGGAGAAAGCAGTAATCAATAGGACTTCCCTAATCCTCCCTTCCTGAAAGGAAGAACGTGAAATTCTTTTTCCTTTCTGCAGGGACCAGGAGATTGGATCTAGCCATAAGAGGAATGCTTGGTATAAATAAGCCACTTCTTGGTCTTCGACCCCCTAAGTCACTACGAGCGCCCCCGATCAGTGCAATGGGATGTGGCTATTTATCTATCTCTTGACTCGAAATGGGAGCAGAGCAGGTTTGAAAAAGGATCTTAGAGTGTCTAGGGTTGGGCCAGGAGGGTCTCTTAACCCCTTCCTTTTTCTGCCCATCGGAGTTATTTCCCAAGGACTTGCCATGGTAAGGGGGAGAAGCACACTTGAAGAGCGCAGTACAACGGGGAGTTGTATGCTGCGTTCGGGAAGGATGAATCGCTCCCGAAAAGGAGTCTATTGATTCTCTCCCAATTGGTTGGATCGTAGGGGCGATGATTTACTTCACGGGCGAGGTCTCTGGTTCAAGTCCAGGATGGCCCAGCTGCGCCAGGGAAAAGAATAGAAGAAGCATCTGACTCTTTCATGCATACTCCACTTGGCTCGGGGGGGATATAGCTCAGTTGGTAGAGCTCCGCTCTTGCAATTGGGTCGTTGCGATTACGGGTTGGCTGTCTAATTGTCCAGGCGGTAATGATAGTATCTTGTACCTGAACCGGTGGCTCACTTTTTCTAAGTAATGGGGAAGAGGACTGAAACATGCCACTGAAAGACTCTACTGAGACAAAAAGATGGGCTGTCAAAAAGGTAGAGGAGGTAGGATGGGTAGTTGGTCAGATCTAGTATGGATCGTACATGGACGATAGTTGGAGTCGGCGGCTCTCCTAGGCTTCCCTCATCTGGGATCCCTGGGGAAGAGGATCAAGTTGGCCCTTGCGAATAGCTTGATGCACTATCTCCCTTCAACCCTTTGAGCGAAATGTGGCAAAAGGAAGGAAAATCCATGGACCGACCCCATTGTCTCCACCCCGTAGGAACTACGAGATCACCCCAAGGACGCCTTCGGGGTCCAGGGGTCACGGACCGACCATAGACCCTGTTCAATAAGTGGAACACATTAGCCGTCCGCTCTCCGGTTGGGCAGTAAGGGTCGGAGAAGGGCAATCACTCGTTCTTAAAACCAGCATTCTTAAGTTAAGATCAAAGAGTCGGGCGGAAAAAGGGGAGAGCTCCCCGTTCTTGGTTCTCCTGTAGCTGGATTTCCCGGAACCACAAGAATCCTTAGAATGGGATTCCAACTCAGCACCTTTTGTTTTGAGATTTTGAGAAGAGTTGCTCTTTGGAGAGCACAGTACGATGAAAGTTGTAAGCTGTGTTCGGGGGGGAGTTATTGCCTATCGTTGTCCTCTATGGTAGAACCCGTCGGGGAGGCCTGAGAGGCGGTGGTTTACCCTGTGGCGGATGTCAGCGGTTCGAGTCCGCTTATCTCCAGCCCGTGAACTTAGCGGATACTATGATAGCACCAATTTTGCCAATTCGTCAGTTCGATCTATGATTTCGCATTCATGGACGTTGATAAGATCCTTCCATTTAGTAGCACCTTAGGATGGCATAGCCTTAACGTTAATGGCGAGGTTCAAAAGAGGAAAGGCTTGCGGTGGATACCTAGGCACCCAGAGACGAGGAAGGGCGTAGCAAGCGACGAAATGCTTCGGGGAGTTGAAAATAAGCATAGATCCGGAGATTCCCAAATAGGTCAACCTTTTGAACTGCCTGCTGAATCCATGAGCAGGCAAGAGACAACCTGGTGAACTGAAACATCTTAGTAGCCAGAGGAAAAGAAAGCAAAAGCGATTCCCGTAGTAGCGGCGAGCGAAATGGGAGCAGCCTAAACCGTGAAAACGGGGTTGTGGGAGAGCAATACAAGCGTTGTGCTGCTAGGCGAAGCGGTTGAGTGCCGCACCCTAGATGGCTAAAGTCCAGTAGCCGAAAGCATCACTAGCTTACGCTCTGACCCGAGTAGCATGGGGCACGTGGAATCCCGTGTGAATCAGCAAGGACCACCTTGCAAGGCTAAATACTCCTGGGTGACCGATAGCGAAGTAGTACCGTGAGGGAAAGGTGAAAAGAACCCCCAGTGGGTAGTGAAATAGAACGTGAAACCGTGCTGAGCTCCCAAGCAGTGGGAGGGGAAAGTGATCTCTGACCGCGTGCCTGTTGAAGAATGAGCCGGCGACTCATAGGCAGTGGCTTGGTTAAGGGAATGGAACCCACCGGAGCCGTAGCGAAAGCGAGTCTTCATAGGGCGATTGTCACTGCTTATGGACCCGAACCTGGGTGATCTATCCATGACCAGGATGAAGCTTGGATGAAACTAAGCAGAGGTCCGAACCGACTGATGTTGAAGAATCAGCGGATGAGTTGTGGTTAGGGGTGAAATGCCACTCGAACCCAGAGCTAGCTGGTTCTCCCCGAAATGCGTTGAGGCGCAGCAGTTGACTGGACATCTAGGGGTAAAGCACTGTTTCGGTGCGGGCTGCGCGAGCGGTACCAAATCGAGGCAAACTCTGAATACTAGATATGACCCAAAAATAACAGGGGTCAAGGTCGGCCAGTGAGACGATGGGGGATAAGCTTCATCGTCGAGAGGGAAACAGCCCGGATCACCAGCTAAGGCCCCTAAATGACCGCTCAGTGATAAAGGAGGTGGGGGTGCAAAGACAGCCAGGAGGTTTGCCTAGAAGCAGCCACCCTTTAAAGAGTGCGTAATAGCTCACTGATCGAGCGCCCTTGCGCTGAAGATGAACGGGGCTAAGCGATCTGCCGAAGCTGTGGGATGTCAAAATGCATCGGTAGGGGAGCGTTCCGCCTTAGAGGGAAGCAAACGCGAAAGCGGGGGTCGACGAAGCGGAAGCGAGAATGTCGGCTTGAGTAACGAAAACATTGGTGAGAATCCAATGCCCCGAAAACCCAAGGTTTCCTCCGCAAGGTTCGTCCACGGAGGGTGAGTCAGGGCCTAAGATCAGGCCGAAAGGCGTAGTCGATGGACAACAGGTCAATATTCCTGTACTACCCCTTGTTGGTACGGAGGGACGGAGGAGGCTAGGTTAGCCGAAAGATGGTTATAGGTTTAAGGACACAAGGTGACCCTGCTTTTTCAGGGTAAGAAGGGGTAGAGAAAATGCCTCGAGCCGAGGTCTGAGTACCAAGCGCTGCAGCGCTGAAGTATGAGCCCCGTGGACTAGCCATTGCTTCTCCACGAGGCTCATACCAGGCGCTACGGCGCTGAAGTATGTAACCCATGCCATACTCCCAGGAAAAGCTCGAACGACCTTCAACAAAAGGGTACCTGTACCCGAAACCGACACAGGTGGGTAGGTAGAGAATACCTAGGGGCGCGAGACAACTCTCTCTAAGGAACTCGGCAAAATAGCCCCGTAACTTCGGGAGAAGGGGTGCCCCCTCGCAAAAGGGGGTCGCAGTGACCAGGCCCGGGCGACTGTTTACCAAAAACACAGGTCTCCGCAAAGTCGTAAGACCATGTATGGGGGCTGACGCCTGCCCAGTGCCGGAAGGTCAAGGAAGTTGGTGAACTGATGACAGGGAAGCCGGCGACCGAAGCCCCGGTGAACGGCGGCCGTAACTATAACGGTCCTAAGGTAGCGAAATTCCTTGTCGGGTAAGTTCCGACCCGCACGAAAGGCGTAACGATCTGGGCACTGTCTCGGAGAGAGGCTCGGTGAAATAGACATGTCTGTGAAGATGCGGACTACCTGCACCTGGACAGAAAGACCCTATGAAGCTTTACTGTTCCCTGGGATTGGCTTTGGGCCTTTCCTGCGCAGCTTAGGTGGAAGGCGAAGAAGACCCCCTTCCGGGGGGGCCCGAGCCATCAGTGAGATACCACTCTGGAAGAGCTCGGATTCTAACCTTGTGTCAGACCCGCGGGCCAAGGGACAGTCTCAGGTAGACAGTTTCTATGGGGCGTAGGCCTCCCAAAAGGTAACGGAGGCGTGCAAAGGTTTCCTCGGGCCAGACGGACATTGGTCCTCGAGTGCAAAGGCAGAAGGGAGCTTGACTGCAAGACTCACCCGTCGAGCAGAGACGAAAGTCGGCCTTAGTGATCCGACGGTGCCGAGTGGAAGGGCCGTCGCTCAACGGATAAAAGTTACTCTAGGGATAACAGGCTGATCTTCCCCAAGAGTCCACATCGACGGGAAGGTTTGGCACCTCGATGTCGGCTCTTCGCCACCTGGAGCTGTAGGTGGTTCCAAGGGTTGGGCTGTTCGCCCATTAATGCGGTACGTGAGCTGGGTTCAGAACGTCGTGAGACAGTTCGGTCCATATCCGGTGTGGGCGTTAGAGCATTGAGAGGACCTTTCCCTAGTACGAGAGGACCGGGAAGGACGCACCTCTGGTGTACCAGTTATCGTGCCTACGGTAAACGCTGGGTAGCCAAGTGTGGAGAGGATAACTGCTGAAAGCATATAAGTAGTAAGCCCACCCCAAGATGAGTGCTCTCTCCTCCGACTTCCCTAGAGCCTCCGGTAGCACAGCCGAGACAGCGACGGGTTCTCCACCCATACGGGGATGGAGCGACAGAAGTATGGAAATAGGATAAGGTAGCGGCGAGACGAGCCGTTTAAATAGGTGTCAAGTGGAAGTGCAGTGATGTATGCAGCTGAGGCATCCTAACGAACGAACGATTTGAACCTTGTTCCTACACGACCTGATCAAATCGATCAGGCACTTGCCATCTATCTTCATTGTTCAACTCTTTGATGAAAAGATGAAAAAACCAAAAAAAAGCTCTGCCCTCCCTCTCTATTTATCCAAGAGATGGAAGGGCAGAGTCCTTTGGTGTCCCTTCCAGTTAAGAATTGGGGCTTCACAATTACTAGCCAATATTTCTCTCATGCCTTTTCTCGTTCATGGTTCGATATTCTGGTGTCCTAGGCGTAGAGGAACCACACCAATCCATCCCGAATTTGGTGGTTAAACTCTACTGCGGTGACGATACTGTAGGGGAGGTCCTGCGGCAAAATAGCTCGATGCCAGAATGATAAAAAGCTTAACACCTCTTATTTGACTTTTTCACTATTTTGAAATACGAAAAAGATCCAAATCCAAAACGCAAAGGTCGTCTTATTCAAAACCTCAATCATCACATCCCCTCTCTCCCACTTCACACCTCAGAACGCACTGTTCTTATAGAGAGAAAGGCGCTTTCCCATCTTCTTAACCCGAAATGAAATGGCTGAGGAGAAGAAGGTTCCTTTTGGGGGGTACCCCCGGGAAGAGATCCAGTGGAGACGGGGTGGGCCTGTAGCTCAGAGGATTAGAGCACGTGGCTACGAACCACGGTGTCGGGGGTTCGAATCCCTCCTCGCCCACAGCCTTCCAAAGGGGGAAGGACCTTTACTTTCTCCCTGAGGGTAGGAAAATCATGATCGGAATAGCGGACGTAAAGCTATTGAACTTGGGTATGCTCTTTCCTTTTGTCGAAGTGGAATCGTAGAACAGAATGTGATACGATGAGATAGAATGCAATAGAAACAAGGATAGCGAACGGGTTACCTACTCCTAAGGGTCAAAGCAAGCCTTTTAATTCAATTCTTTATTCTTACATTAAAGAATGAATCAAATCTCCCCAAGTAGGATTCGAACCTACGACCAGTCAGTTAACAGCCGACCGCTCTACCACTGAGCTACTGAGGAACAAGGGGAGATTCGACCTCCTAGAGTTCAACTCCCGCTCTCAACCCGTGAACAATATGCGTCCGAAGCTTCTTTCGTAACTCCCGGAATTTCTTCGTAGTGGCTCCGTTCCATGCCTCATTTCATAGGGAAGCCCAAAGTGGCTCTATTTCATTCTATTTCACTTCCTATCATTTAATATCCATCCCTTTGGTCTTATTGACATAAGAGATGTCATTTATAGTCTATCTCTTTCTATATATGGAAAGTCAAGAAATTCTCATCGAAACATCGAGAAATTGTGCATATAGAAAACTCTAAAGAAAGAAAAAAAGGAGACCCATGCCATGATTTTCAAATCTTTTCTACTTAGTAGTCTAAGTTTATCGATGAGGATAATTAATTCGGTCGTTGTGGTCGGACTCTATTATGGATTTCTGACCCCATTCTCCATAGGTCCCTCTTAGATCTTCTTTCTCCAATCTTGGGTTAGGGAAGAAGGAGATATTCGCGACTACTGGCGGTTTCATTATGGGGCAGCTCATGATCTTCATATCGATCTATTATCCACCTCTGCATCTATTCTTTCTTAGCTAAACGGGTGGAAGATCCATCCAATTTGGTTATATCATGGACTCGAAAAACGGATCTGAATGTGACTGAAATGCACGATCTTCACAGGTATCACTTTTCACGATACCTAAACCTAAAAGGTGGAATAGTGATTTTCGAACCATTTCCTATAAGAGAATGGTTTCCATTGCATTAAAGAAGAAACTAATAGAAGTCGAAGACGCGGAATGGTAGTGAATAGAGAAAAAGATTCTTCTGATTTTCTTGTTCCTGAAAATATTCTATCTATCTCCTAGACGCCGTAGAGAATTGAGAATTTTCATGTCTTTCAATTCTCGTACTCGTAATTGGAAAGTTACGGAAGGAGATCCATCATTTTGCAATGAAAACAACATAAAAAACTCTGGACAATTTCGAAATCAGACCAAGCGTCTTAATACATATGCAAAAAAATTCATTATTGGCCCACCATTGATTACAAGATTTAGCTTTTATGAATCGCTATTGGTTTGATACGAGTAATGGCAGCCGTTTCAGTATGTTAAGGATACAGATGTATCCACAATTCATTTAGAGTTACTTAATAGCCTATTTCTTATACTATATCTCTATCCCGTGAAATTCTCGAGCCGAAAGATGGATGCATATGCTGTGTTTCATTTTGCTAAATTATATCAATTAAATGGTATATCAATTCTATAAATTGGATATAGCAATAAATAAATCAGCAAAATTCTTTTATTTTAGATAGAAGAAATGTTTCTTCTATCTAAAATAAAAGAATGTACCCTTCTATGCAAATCCAATTTGCATCGATAAAATAAATCCAAATTCCAGATTCCAGCAGTAGATGAATAATTGCAAATTTTTGTGTGTACGAGATTAGAATAACTTCAAAATAACTGACATCATTTTTTATTTTTCCTGATCAGAAAAATACATGAAAAAGAAAGGAGGTAGAAAAATTTTTTGATTTATGGTTAAAGAAGAAAAACAAGAAAACAGGGGTTCTGTTGAATTTCAAGTATTCAGTTTCACCAATAAGATACGGAGACTTGCTTCACATTTGGAATTACACAAAAAAGATTTTTCATCGGAAAGAGGTCTACGAAGACTTTTGGGAAAACGTCAACGTTTGCTGGCTTATTTGGCTAAGAAAAATAGAGTACGTTATAAGAAATTAATCAGTCAGTTGGATATTCGGGAGAAGTAATTTAATCGTTCGAATTTTTTTCTTATTTTATTAGTAGTCTTATAGTAGTCTTAGATTTTGCATTTTGATAAGCCTCGTTTTGAGGAATTCATGGAATAATCCATTTTCATGGAAAAAAGAATAAGAACAAGGATACATAACATAAAAAAAAGAATAGATAAGACGATATTCGCCCCCCCCCTACATATTTAATTTCTTCTCCTATACAAAAACTAGCAAGACCTACTCCATTGATAATTCCATCAATAACACCTTTATCGAAAAAATTCGTTAGTTCGGCTAATCTTCTTATACCCAAGATAAAGACCCTAGTATAGAAAACATCTATATAACCACGATTATATGACCAGCTATATATCTTTTCTTTTACTTGATCCAAAAAGTTTTTTTTTGGATTCCCTTTTACAAGGGAATTTTGAAAATTCAAATTCTGAAAAAAAGAATAAGTAGATCCATAGAAGATATATGCTATGAATAGACCAAGAATTGCTAAACTTACAGAAGAAATTGCATTAATGAGAAACTCATATGAATTTATGGAAGAATTAGAACTTTCCTGAAAAGAGTTTATTGAAGGAGTTAGCCACTTTGATAATATGGTTAACTCCGATATTCCATTACCCTTTATTCCATTATCAAAATGGATTCCTATAGATCCAATGAACAAAGTAAAAAGCAGTAATATAAGAAGAGGAAATAGCATAGTATTTCCCGTTTCATGAGGATAGACAAAAGTGTTTTTAGCCCCAAAGGGAGTACTAAAGGATCCTATCTTATTTCTTGTATTACCAGGAATTTGAGGTCTATTTTGTGAAAAAAAAGAAACTCTATCCTTCATTGTTGATAAAACAAAATCTCTATTGACTCCTTTGGATATGCCTTTTCCCCATAAGGATATTGAATACAACGAACCTTCTTTAGTACTGCTGTAATTTTGAAAATGAACACGCAAATACCCATCAAAAGTAAGTAAATATATCCGAAACATATAAAATGCAGTTAATCCTGCAGTAAAAGAGGCTATTATTCCAAAAAAAGGTGAATACAACCAGCTATTACTAAGGATTTCATCTTTGGACCAGAAGCAAGCAAGAGGTGGAATACCACAAAGAGAAAGTGTACCACATAAAAAAGTAGTTTTTGTAATTGGAACGTATTTTCTTAAACCACCCATAAGAACCATATTCTGACTTTTATCTGGTGAATATCCAACAAGAGGTTCCATTGAATGAATAACGGATCCAGATCCTAAGAACAATAAAGCTTTCGAATAAGCATGAGTGATCAAATGGAATAAAGCAGCTTCATAAGAACCTATACCGAGAGCTAACATCATATAACCCAATTGAGACATTGTAGAATAGGCTAAGCTTCTTTTAATATCTCTCTGAGCAAGAGCTAAAGTGGCTCCTAAGAAGAGTGTTATTGTACCTACTAAAGCAATAAAACTCATTATCCAGGGTAGGGATATGAAAAGAGGAAGAAGTCGAGCTAGAAGAAAAATCCCCGCAGCAACCATAGTTGCTGCGTGTATAAGAGCCGAAATGGGAGTCGGTCCTTCCATAGCATCGGGTAACCATACGTGAAGAGGGAATTGTGCGGATTTTGCAACTGCACCAAGGAATAATAAAAAAGCACACAAAGTAGTAAGTAAGGAATTAATCCCATTATTAGGAATCCAGTTATTAGCTATTTTGAACAAATCCCGAAACTCTAAACTACCTGTTATCCAAAAAAAACCTAAAATTCCTAATAACAGACCAAAATCCCCTACACGATTAGTTACAAAAGCTTTTTGGCAAGCACTCGCTGCAATTGGCCGTGTAAACCAAAAGCCTATCAATAAATAGGAACACATTCCGACAAGTTCCCAAAAAAAATAAATTTGTATCAAATTAGAACTAGTAACCAATCCCAACATGGCAGTATTAAAAAAACTTATATAAACAAAAAATCTCAAATATCCTTCATCGTGAGACATATAATCGTCACTATAAATAAGAACCAAGATTCCTACAGTAGTAATTAGTATTAACATAATAGACGTAAGGGGGTCGATCAAGTATCCAAATTCTAAAGAAAAATCGTTATTGATGGTCCAAGACCATAGATATTGATAGGTAGAACTTCCATTTATTTGTTGAATAGACAGGTGAACTGAGAATACCAGAGCTATACTTAAGAGTAAAATACTAGGAAAAGCCCATATGCGACGAAGATTCTTTGTTGCTGTCGGAATAAGAAAAAGTCCAAATCCCATTGACATAATAACTGGAAGTGGGAGAAGAGGGATTACCCAGGCATATTGATATGTATGTTCCATAAGAAAAGAAATAGCAATTTTTAGTTGAAATTTATAGTTCAATTTTTCTATAAAATAGAATTGTTTCCGATTCACCAAACCTACTCTTATATCTCTCTAAAGGAATTAAAAAAACAAAATAAGAATAAGAAAAAATACTGGAATTCTGGATTTTTCAAAATTTCTCTCATTAAAATATTCAAAAATTCGGAATGGGTTTAGTTGCTTAAATTCAAAAAGTGAATCAAAGAATTTCGTTATTTAGTTATGTTATCTAGTTATGTTATCTAGTTATGTTATCTAGTTATTAGTAAAAAAAATATTTATTAAACCACAAAAAAAGATTGAATCATTTTACTTTCTATTCATTTTTGTATTTCTTTCTCTTAAAATAAAGGAGCTCCCTTGTTTCGTAATTGATTGATTGAATTCCAAAGAATCTATAGTATAGGAAATTCTCAAATATTGCTTACCTCACTTCATATAAAACGGAAATCCTAATGACTAGAATTCTCTAAGTTTAAGAGACTAAGTATTTTTTTTTTGATTGCAATTCAATTATGAAATACCGTTCTGAACTTAATTAACTAATTGAATTTTACCTTCTTTTTATCTCCCCATCTTATTTTTTATCTCCCCATCTTATATGAGGGCTTATCCCCCATACCATATATTTATATATGGGGTATATTTGATATATAAATTGATTTAAATAGAAAGCCTTAAAAAACTCTTGTCTTATCCACATTAGACAAAATGAACTAAAAAAGAATTTTGAATTTCAGTATCTTTCAGTATCTAAGTATAAATACTAAGAAAAAACAGAAAGAAGGATTGATTTTCGGCAATAGATGTCTTTCACATACAACTAGAAAAAAAAAAGAATTCCCCTTTTAAATTAAATGGCAGTTCCAAAAAAACGTACTTCGATGTCAAAAAAGCGTATTCGTAAAAATCTTTGGAAGAAAAAGACTTATTTTTCCATAGTACAATCTTATTCTTTAGCAAAATCAAGACCATTTTCTAGCGGCAACGAGCATCCAAAACCAAAAGGTTTTTCTGGGCAACAAACAAATAATAAGGTTTTGGAATAATCTGAATTGAACTATCCCAACCCAAAGAAATTCCAATTATTTAATCTGAATTATTCATTCAGATTAATTATAGAATCCTCATAAAAAAAAAATGAGGATTCTATTACCAAAAGTGGACTATTCTTGCAATAGGACATACAACCTCTACCTATCTTATCCAATCTTATCCAAAATTCCCATATAAATGAGTTTAGGAAAGGCTTTCATTCTATAAATTTTTCTAAAATACAAAATTATTTGTAGTTAATGATGAAATTCTAATGTTCCTAAATTCTATGGCCTCTCCCAATCTCGACGATTCGTGAGAAAATAACTATTATTCTTTTAAGTTAACTATTATTTTAAGTTAGCCGCCATGGTGAAATTGGTAGACACGCTGCTCTTAGGAAGCAGTGCTCAAGCATCTCGGTTCGAGTCCGAGTGGCGGCATTCTCGAAAAAGAATACAATAGATTAGAAAATGGATTAAATTAGAAATTTCCAATTTTGTAATGGGACCTTATCCTTATGCTATTTGCAACTTTAGAACATATACTAACTCATATCTCTTTCTCAACCATTTCAATTGTGATTACGATTCATTTGATAACCTTATTAGTTCGTGAACTTAGGGGATTACGTGATTCGTCAGAAAAAGGAATGATAACTACTTTTTTCTCTATAACAGGATTCTTAGTTTCTCGTTGGGTTTCTTCGGGACATTTTCCATTAAGTAATTTATATGAGTCATTGATCTTCCTTTCATGGGCTCTGTATATTCTTCATACTATTCCTAAGATACAGAACTCGAAAAATGATTTAAGCACAATAACTACGCCAAGTACTATTTTAACGCAAGGCTTTGCCACATCGGGTCTTTTAACTGAAATGCATCAATCCACAATACTAGTACCTGCTCTACAATCTCAGTGGTTAATGATGCATGTCAGTATGATGTTACTAAGCTATGCAACTCTTTTGTGCGGATCCTTATTATCCGCCGCTCTTCTAATCATTAGATTTCGAAATTCTTTCGATTTCTTTTTAAAAAAGAAAAAAAATGTTTTACTTAAAATATTTTTCTTTAGTGAGATTGAATATTTATATGCAAAAAGAAGTGCTTTTAAAAACACCTCTTTTCTCGCATTTCCAAATTATTACAAATATCAATTAACTGAGCGTTTGGATTCTTGGAGTTATCGTGTCATTAGTCTAGGGTTTACTCTTTTAACCATGGGTATTCTTTGTGGAGCAGTATGGGCTAATGAGGCATGGGGATCCTATTGGAATTGGGATCCTAAGGAAACTTGGGCATTTATTACCTGGACCATATTTGCTATATATTTACATAGTAGAACAAATCCAAATTGGAAGGGTACAAATTCTGCACTTGTAGCTTCGATAGGATTTCTTATAATTTGGATCTGCTATTTTGGTATCAATCTGTTAGGAATAGGTTTACATAGTTATGGTTCATTTACATTACCATCTAAATAATTACATAATATAAAACCCTCCTTTTTTTATGATATGAAGGTTTTTTTTCTTTTTTGTTTGATTTGAGAACCCCTTGAACGTTTTTTCAAAGGGTTCTCAAAAATTCGAGATAGATCTAATTAGACTTTTTGACTTTTTTTTTTGAATTTTTTTCCACGATGAAATATAGAGCGGACTAGTTAAAAAAAGAAAATCCTATTTAGGATAATAATTGGATAATAGAGCCTCTACCCTGTCAACGGATAGCGAGAGAACTAAATCTGGATAAATACCAATTCCTATTACTGGTAAAAAGATACAGATTAAAAGAAACAGTTCCCGTGGTCCAGAATCCACAAAATGTTCATTTGGAACATGAAATAGCTTGTATCCATAGAACATCTGGCGTAACATAGATAATAAATAAATAGGAGTTAATATCATTCCAATTGCCATTACAAAAATAATTAGCATTTTTGGCATTAACATAAATTTAGGACTAGTAATTAGTCCAAAAAATACTACTAATTCTGCAACAAAACCGCTCATTCCTGGCAAGGCAAGAGAAGCCATTGAAAAGCTACTAAACATGGTAAAAATTTTTGGCATTGGAATAGATATTCCCCCCAATTCTTCGAGATAAACAAGACGCACTCTATCACAAGCCGTTCCCGCCAAGAAAAAAAGTGTAGCACCGATAAATCCATGGGATAATATTTGTAAAATAGCTCCATTTAGTCCAATGTTGGTTATGGAACCAATTCCTATAATTATGAAACCCATGTGAGATACGGAGGAGTAGGCTATTCTTTTTTTGAAATTTCGTTGACCAAAAGAAGTTGAAGCTGCATAGATTATTTGCACCGCTCCTATTATTACCAACCAGGGGGAAAATAGATAATGAGCATGAGGTAACAATTCCATATTGATCCGAATCAATCCGTATGCTCCCATCTTTAATAGAATTCCGGCTAAAAGCATACATGTACTGTAATGCGCTTCCCCATGGGTATCTGGTAACCATGTATGTAGAGGTATAATTGGCAATTTGACAGCATAAGCAATAAGGAAGCCAAAATACAGTAGTATTTCCAATGTTGCAGGGTATGATTGATTAATCAATCTTTCCAAATCTAATCCGGGTTCATTGGAACCATATAACCCCATACCCAGAACTCCAATTAAGAAAAAAATGGAACCGCCTGCAGTATACAAAATAAACTTGGTAGCTGAATACAGACGCCTCTTTCCCCCCCACATGGATAAAAGTAAGTAAACAGGGATTAATTCTAACTCCCACATGATAAAAAAAAGTAAAAGGTCTCGTGAAGAGAATAATCCTATTTGACCGCTATACATTGCTAGCATCAGGAAATAGAATAATCGCGAATTCCGGGTAACCGGCCAAGCCGCTAAAGTAGCTAAAGTAGTGATAAATCCTGTCAATAAAATGGATCCTAATGAAAGTCCATCGATTCCCAATCTCCAGTGGAAATCCAAAACATCTATCCATTTAGAATCCTCCTTTAATTGGATTAAGGGATCCTCCAATTGGAAATGATAACAGAATGCATAAGTCATTAGAAGGAATTCTAATAAACAAATAGATATAGTATACCACCTAACTATTTTATTTCCTTTATGAGGTAAAAAGAAAATTAATGAACCCGCAAATATCGGCAAAACAACAAGTATTGTTAACCAAGGAAAATAACTCATGATAAAGTAATAAAGACAAGATACGTTTTGACCAGAAAAGCCCATGCTCAATTATTTCGAGCACAGGCTTCTTCGGTAAAGAGGAATCAGACGATTCAAGTGGAGTTTTTTGTAACGTATCAATAAGATAGAGCCATGCTGCGGGTTGTTTCAGGCCCTAAATAAACGCGGACACTTAAAAAATCTGTTGGGCAGGCGGATTCGCATCTCTTACAACCCACACAATCTTCGGTTCTCGGCGCGGAAGCAATTTGCTTGGCTTTACATCCATCCCAAGGTATCATTTCTAATACATCTGTTGGACAAGCTCGTACACATTGAGTGCATCCTATACATGTATCATAAATTTTTACAGAATGTGACATTGGATCTCTAAATTTTCCTTTTCAACATAAAAATTTTCGATCTGGTAAAAATGAAATTAGTACTATATAAATTAGATGTATTGTAGACACCAGACGAAGCAATGGTTTACCCAAACTTTAACAAATAATAATATATTTCTTAATCCGTTTGTAAGAAAGCGTGAAAAGAACCAAGAGACTTGAATTTAAGACTTCAACAGTCATAATTATATGAATTCTACATACTAATTTGAATTAGCCAATAAATTGGGTATCATCTTTTCAATATAAATTATTGCAATATTCAAATTGCAATATCAATGGATTGTAAAAATGCAATATTCAATTAAGTAAAAAAGAATACTCTGAAATAACCTACTCAAAAAATGAATATTATTAAATACTAATAAAAAAATAAGATAAGATTTCTTTTCTATTCATCTTAACGTTCCATATTATTATATATGTGCCTTTGTTTAGAGGATTCTATGTCTAATTATTCAAAAAATTAGATTGATTGATACGAGTGGATTTCCTGTTACGATGGATGGAAGAAAGAATGGATAGTCCAATAGCTGCTTCAGCAGCCGCAAGGGCTATAACAAAAATCGCGAAAATGTCTCCTTTTAATTGGCGACTATCAAATAGATCAGAAAATGTTACGAGATTTAGATTAATTGAATTCAGTATAAGTTCAAGACATATTAGAGCTCTAACCATGTTTCGGCTTGTGATCAATCCGTAGATACCAATCGAAAATAAATAGACACTCAAAAAAAGTACATGCTCAAACATCATTAACTAACTCCTTATCAATCTCGATTCATTTCAATATGAGGACAAGAATTGAACCGATTCAATTAATTAGAATAGAACAATTACGCAACAAAAGAGAAAAGAAGGTATTTGTTGTGTTGGCAGTAGATGGGTTTTACTAAATCAAAATTGTGATTGTTTAGTTATTTATTTTATATTTGAAATTCTAAGAATTTTGACTCATTCTAAGTATTTCTTATTGTCGAGCCATAGTAATTGCACCTATTAAAGAAACTAGAAGAATTAGGGAAATGAGTTCAAACGGAAGATAAAAATCGGTTGCTAAATGAATCCCAATTTGTTGAACGTTATTTATGAGACCCTGTTCTACTATTTGGTTTGATCTTGTAGTCCAAAGAATTCCATACCACGACGTATCTGGGATAGTAGTCATTAGTGAAAAAGGAATAGTTATACAAAGGAGTAAAGTAAACCCATCTCCAATAGTCCAAAAATTCTTATCTTTAGACCACTCTGAGCCGTTTACAAACATTACAGCAAATATGATCAAGACATTTATGGCTCCTACATAAATAAGAAGTTGTGCGACAGCTACAAAGTAGGAATTCAATAAAAAATAGAATAAGGATATACAAACAAGAACTAATCCCAGCGAAAAGGCAGAATAAATTGGGTTGGTAAGTAATACTACTCCTAGACCCCCTAGTAGAAGAATAAATCCCCCAAATAGCACAAGAATCTCATGTATTGGTCCAGGTAAATCCATTATGGATAAGAAGAAATTTATAGTATAAAATTTTTCATGAACTGACTAAAACTAAAAGATTCAAGGAAGGAAAAAGATATTAGGATATTTTTTTGTATATGTATATAAGTTATTAAGCAGTAGTTATTCTTTTTTCGTTATAGTTAGTAAAAATGAATTTTTCTAACAAAAAAAAAATCCTAATACCTAGTAATCAGTAATCGTTCTTGAATTCCAAGATTTTTCTTCCTCTATTTTACTTTGAGGCGAATTCCTAATTGTTTGAATTGTGTAATCTCCCATTATGGAGATTGGTAATCGACTCAAAGCAATTTGATTGTAATTTAATTCATGACGATCATAAGTAGAAAGTTCATATTCTTCAGTCATCGATAAACAATTTGTCGGACAGTATTCAACACAGTTACCACAAAATATACAAACTCCGAAATCAATACTATAATTAAGCAATTGTTTCCTTTTAATATCCTTTTCAAATCTCCAATCCACAAGAGGTAGATCTATCGGGCATACGCGAACACATACTTCACAAGCAATGCATTTATCAAATTCAAAGTGTATTCGTCCCCGGAAACGCTCCGATGTAATTGATTTTTCATAAGGGTAGTGAATCGTTATAGGTAAACGATTTGTGTGGGATAAGGTAATTATGAAACCTTGACCAATGTATCTTGCGGCGCGTATTGTTTGTTGACCATAACTAATGAACCCAGTTAGCATGGGGAACATATTCTAAATATGTATGAAAAAGGTATGTTTCTTTCTCTTGTTTGAGAGAACTTTTGTGTTGAAAATATTCTTACTGTTATTGTATTATCTTATTTATAGCTTATTTATAGTGAAACTAGTTGGAAAGAAGTTGTTAATAAGAGATTGCCCAGAGAAATAGGTAAAAGAAATTTCCATCCAAGATTTAATAACTGATCCATTCTCATCCTGGGTAAAGTCCATCTTATTGTGATAGAAATGAAGAGAAATAAATAAGCTTTAGTTAATGTAATAAAGATACCTATTACCATTTCCAAAATTCCCATTATGTTATTCATTTGGAAAAATCCAAAAAAGGATATATAGGGAATAGATAAATTCCACCCGCCTAAGTATAGAACAGTTACAAATAAAGAGGAAACTAATAAATTTAGGTAAGAAACAAGATAAAATAAACCATATTTAATACCAGAATATTCGGTTTGATAACCTGCTACTAATTCTTCTTCCGCTTCTGGTAAATCAAAGGGTAATCTTTCACATTCTGCCAAAGAAGAAATTAGAAAAACTAGAAAACCTATAGGCTGACGCCAAAGATTCCACCCCAAAAAACCATATTTGGACTGTGCTTCAACTATATCAACTGTACTTGAACTGTTAGATAATCATAGTCGATGATAACATTACAGTTCCCACCGCTATTCCAAAACCGTACATGAAACCTTAGCTTCATACGGCTCCTCTATGATCAGAAAAAAAGAAAAGATTGTTTCATTTCGGTATTATTCCCTGGGCGTAGATAGAATTAGGTAAGATAAAATTGATTGGAAAGTCCCAAATTAGACCAAAGCAATTCCGTCTGCTAGAATAACAAAAAAGCGCTTCCGAATTGATCTCATCCTTTATATAATAAAATAAAAATTTTTCTTTGTTCGGTAATAACTTAATATTGGAATAAAACACTCGTTATAGCAATTAATAAATGGAAAGAATTGGGCATTAGTTCATGAGGAATTCTGTATGAATAGGGATAAAGGAAGGAAAGAATAAATAAAGATCCTTTTTTCTATTGCATTCCATATCTTTTGTCCTATTCTTCTTTCCCGGGGAAGGGTATACTTAAAAAGAAAAAAAGAATAAAGGGTTAATTCGTTCTTGATAGCTATTTCTTTAACAAGTGAATGGGAACATACTCTAGACCGGAATCCGAAGAAAGTACTACTTGATCATTTCCACCAATTTCAAGTCTTTATTACGATTCCTTTTATGAGGAAAAATGTCTAATGATTTAGATTCTCTCATTACTAATCCTGTATGTACTTTAGTGTTTCTAATCCCTCACTAACTTTTGATGGATTGCCTTATGGTTATAAGTTATAGTAATAACTCAAAATATTCTAGTAATGGAATTCCATATTGCGAATCCTTTATTCTTGCCCGCTTCAAGATATGATGACTAATCAAACAATCTCAACCTTGGGGGTAAAGAGTTTACACTGCTTATGTTTACTTGAACTTTTTTCTTGTACATAGGAAATGAGATTTTATATTTTTACTACAAATTAATAAGTAGTTTTGTTTCACTCATATAGCTATCTAGTTTAACTTACCAATCCGAATACAGAATAAGCAAAGGAAGATAAGCATTCAATGTATTTTAGAGGAAAAAGATCCTATCCTATTTTAACGAATCACACGTAGAGATATTGCTAGTACACAAAAAGTTAATGGTATTTCATAACTAATAGATTGAGCAGCCGCTCGTAGACCGCCTGAAAAAGAATATTTATTATTTGAGCTATATCCCGCCATGAGAAGACCAATAGGAGCAATACTTGAAATAGCAATCCATAAAAAAACACCAATACTAAGATCAGCTAAAACAAAACGATATCCCAAAGGGATAACTAAAAAACTTAATAAAACGGATATGACTGCTATAGAGGGACCAATGCTAAATAAAGGAATATCCCCTCGGGATGGGAGGATATCCTCTTTTAAAAGTAGCTTAGTTCCATCTGCTATAGCTTGAAGCAGTCCCAGCGGGCCAGCATATTCAGGACCAATACGTTGTTGTATCGCTGCAGATATTTCTCTTTCTAACCACACAATTACGAGTACTTCTATTGTGATTCCCAGTAGGAGGGTCAAAATGGGTAGAATCCATATCAGTCCGTAGACTTCTTTTAATAATTCCGATTTCGAAAAAGAATTGATAGTTTCTACCTCTATTAGCATTTCAACGGTCAACTTCCCCCATAATGATATCTATACTACCTAATATCGTCATGATATCAGCCAATTTCATTTTTTTAACTAGCTGAGGAAGAATTTGTAAATTAATAAAACCAGGTGGACGAATTTTCCATCTCCAGGGGAAAAGACTATCATCTCCTATCAGATAAATTCCTAATTCACCTTTTGGAGCTTCTACTCTTACATAAAGCTCTTGCTTTGATAATTCAAAATTGGGCGAAGGTTTTTTACCAAGAAATCGATATTCAAAATCATTCCATTCGGAATTCTTTGCGTTCTTAAAGCGTCGGGCTTCTAAATTCTCATAAGGTCCCCCCGGAATTTTCTCTACAGCTTGTTGGATAATTTTTATGGATTCCTTCATTTCACCGATTCGTACTAAATAGCGAGCTAACGAATCTCCTTCTTTTTGCCATTGTACTTTCCAATCAAATTGATTGTAAGACTCATAAGGATCAATTTTACGAAGATCCCATTGTATTCCAGAAGCTCGTAACATTGGGCCCGATAAGCCCCAATTTACAGCTTCTTCTCCGCTAATAAAACCGACTCCTTCAACTCGTTCTAAAAAAATAGGATTCTGTGTAATAAGTTGTTGATATTCAACAACTCCTCGTAAAAAATAATCACAGAAATCTAAACATTTATCCATCCATCCATAAGGTAGATCGGCAGCTACTCCTCCGATGCGAAAGTAATTATGCATCATTCGCATACCTGTAGCAGCTTCAAATAGATCATATATCAATTCTCTCTCTCTAAAAATGTAGAAAAAAGGAGTCTGTGCCCCGAGATCCGCCATAAAAGGTCCAAGCCATAATAAGTGAGAAGCTATACGGCTCAATTCTAACATAATTACCCTAATATAGCTGGCTCTTTGGGGTATTTGAATATTCTCCAAGAATTCAGGTGCATTTACTGTTATTGCTTCTGTAAACATAGTAGCTAAATAATCCCACCGTGTTACATAAGGCAAGTATTGTATAATAGTTCTGTTTTCCGCGATTTTTTCCATTCCTCTGTGTAAATACCCTAATATGGGTTCGCAATCAATAACATCCTCACCATCGAGAGTAACGATCAGTCGAAGAACACCATGCATTGATGGGTGTTGAGGGCCCATATTGACTATCATGAGATCTTTTCTTGTAAGCGGTAGACTCATATCCTTGTTCTTATTCTTTTTTCCATGAAAATGGATTATTCCATGAATTCCTCAAAACGAGGCTTATCAAAATGCAAAATCTAAGACTACTATAAGACTACTAATAAAATAAGAAAAAAATTCGAACGATTAAATTACTTCTCCCGAATATCCAACTGACTGATTAATTTCTTATAACGTACTCTATTTTTCTTAGCCAAATAAGCCAGCAAACGTTGACGTTTTCCCAAAAGTCTTCGTAGACCTCTTTCCGATGAAAAATCTTTTTTGTGTAATTCCAAATGTGAAGCAAGTCTCCGTATCTTATTGGTGAAACTGAATACTTGAAATTCAACAGAACCCCTGTTTTCTTGTTTTTCTTCTTTAACCATAAATCAAAAAATTTTTCTACCTCCTTTCTTTTTCATGTATTTTTCTGATCAGGAAAAATAAAAAATGATGTCAGTTATTTTGAAGTTATTCTAATCTCGTACACACAAAAATTTGCAATTATTCATCTACTGCTGGAATCTGGAATTTGGATTTATTTTATCGATGCAAATTGGATTTGCATAGAAGGGTACATTCTTTTATTTTAGATAGAAGAAACATTTCTTCTATCTAAAATAAAAGAATTTTGCTGATTTATTTATTGCTATATCCAATTTATAGAATTGATATACCATTTAATTGATATAATTTAGCAAAATGAAACACAGCATATGCATCCATCTTTCGGCTCGAGAATTTCACGGGATAGAGATATAGTATAAGAAATAGGCTATTAAGTAACTCTAAATGAATTGTGGATACATCTGTATCCTTAACATACTGAAACGGCTGCCATTACTCGTATCAAACCAATAGCGATTCATAAAAGCTAAATCTTGTAATCAATGGTGGGCCAATAATGAATTTTTTTGCATATGTATTAAGACGCTTGGTCTGATTTCGAAATTGTCCAGAGTTTTTTATGTTGTTTTCATTGCAAAATGATGGATCTCCTTCCGTAACTTTCCAATTACGAGTACGAGAATTGAAAGACATGAAAATTCTCAATTCTCTACGGCGTCTAGGAGATAGATAGAATATTTTCAGGAACAAGAAAATCAGAAGAATCTTTTTCTCTATTCACTACCATTCCGCGTCTTCGACTTCTATTAGTTTCTTCTTTAATGCAATGGAAACCATTCTCTTATAGGAAATGGTTCGAAAATCACTATTCCACCTTTTAGGTTTAGGTATCGTGAAAAGTGATACCTGTGAAGATCGTGCATTTCAGTCACATTCAGATCCGTTTTTCGAGTCCATGATATAACCAAATTGGATGGATCTTCCACCCGTTTAGCTAAGAAAGAATAGATGCAGAGGTGGATAATAGATCGATATGAAGATCATGAGCTGCCCCATAATGAAACCGCCAGTAGTCGCGAATATCTCCTTCTTCCCTAACCCAAGATTGGAGAAAGAAGATCTAAGAGGGACCTATGGAGAATGGGGTCAGAAATCCATAATAGAGTCCGACCACAACGACCGAATTAATTATCCTCATCGATAAACTTAGACTACTAAGTAGAAAAGATTTGAAAATCATGGCATGGGTCTCCTTTTTTTCTTTCTTTAGAGTTTTCTATATGCACAATTTCTCGATGTTTCGATGAGAATTTCTTGACTTTCCATATATAGAAAGAGATAGACTATAAATGACATCTCTTATGTCAATAAGACCAAAGGGATGGATATTAAATGATAGGAAGTGAAATAGAATGAAATAGAGCCACTTTGGGCTTCCCTATGAAATGAGGCATGGAACGGAGCCACTACGAAGAAATTCCGGGAGTTACGAAAGAAGCTTCGGACGCATATTGTTCACGGGTTGAGAGCGGGAGTTGAACTCTAGGAGGTCGAATCTCCCCTTGTTCCTCAGTAGCTCAGTGGTAGAGCGGTCGGCTGTTAACTGACTGGTCGTAGGTTCGAATCCTACTTGGGGAGATTTGATTCATTCTTTAATGTAAGAATAAAGAATTGAATTAAAAGGCTTGCTTTGACCCTTAGGAGTAGGTAACCCGTTCGCTATCCTTGTTTCTATTGCATTCTATCTCATCGTATCACATTCTGTTCTACGATTCCACTTCGACAAAAGGAAAGAGCATACCCAAGTTCAATAGCTTTACGTCCGCTATTCCGATCATGATTTTCCTACCCTCAGGGAGAAAGTAAAGGTCCTTCCCCCTTTGGAAGGCTGTGGGCGAGGAGGGATTCGAACCCCCGACACCGTGGTTCGTAGCCACGTGCTCTAATCCTCTGAGCTACAGGCCCACCCCGTCTCCACTGGATCTCTTCCCGGGGGTACCCCCCAAAAGGAACCTTCTTCTCCTCAGCCATTTCATTTCGGGTTAAGAAGATGGGAAAGCGCCTTTCTCTCTATAAGAACAGTGCGTTCTGAGGTGTGAAGTGGGAGAGAGGGGATGTGATGATTGAGGTTTTGAATAAGACGACCTTTGCGTTTTGGATTTGGATCTTTTTCGTATTTCAAAATAGTGAAAAAGTCAAATAAGAGGTGTTAAGCTTTTTATCATTCTGGCATCGAGCTATTTTGCCGCAGGACCTCCCCTACAGTATCGTCACCGCAGTAGAGTTTAACCACCAAATTCGGGATGGATTGGTGTGGTTCCTCTACGCCTAGGACACCAGAATATCGAACCATGAACGAGAAAAGGCATGAGAGAAATATTGGCTAGTAATTGTGAAGCCCCAATTCTTAACTGGAAGGGACACCAAAGGACTCTGCCCTTCCATCTCTTGGATAAATAGAGAGGGAGGGCAGAGCTTTTTTTTGGTTTTTTCATCTTTTCATCAAAGAGTTGAACAATGAAGATAGATGGCAAGTGCCTGATCGATTTGATCAGGTCGTGTAGGAACAAGGTTCAAATCGTTCGTTCGTTAGGATGCCTCAGCTGCATACATCACTGCACTTCCACTTGACACCTATTTAAACGGCTCGTCTCGCCGCTACCTTATCCTATTTCCATACTTCTGTCGCTCCATCCCCGTATGGGTGGAGAACCCGTCGCTGTCTCGGCTGTGCTACCGGAGGCTCTAGGGAAGTCGGAGGAGAGAGCACTCATCTTGGGGTGGGCTTACTACTTATATGCTTTCAGCAGTTATCCTCTCCACACTTGGCTACCCAGCGTTTACCGTAGGCACGATAACTGGTACACCAGAGGTGCGTCCTTCCCGGTCCTCTCGTACTAGGGAAAGGTCCTCTCAATGCTCTAACGCCCACACCGGATATGGACCGAACTGTCTCACGACGTTCTGAACCCAGCTCACGTACCGCATTAATGGGCGAACAGCCCAACCCTTGGAACCACCTACAGCTCCAGGTGGCGAAGAGCCGACATCGAGGTGCCAAACCTTCCCGTCGATGTGGACTCTTGGGGAAGATCAGCCTGTTATCCCTAGAGTAACTTTTATCCGTTGAGCGACGGCCCTTCCACTCGGCACCGTCGGATCACTAAGGCCGACTTTCGTCTCTGCTCGACGGGTGAGTCTTGCAGTCAAGCTCCCTTCTGCCTTTGCACTCGAGGACCAATGTCCGTCTGGCCCGAGGAAACCTTTGCACGCCTCCGTTACCTTTTGGGAGGCCTACGCCCCATAGAAACTGTCTACCTGAGACTGTCCCTTGGCCCGCGGGTCTGACACAAGGTTAGAATCCGAGCTCTTCCAGAGTGGTATCTCACTGATGGCTCGGGCCCCCCCGGAAGGGGGTCTTCTTCGCCTTCCACCTAAGCTGCGCAGGAAAGGCCCAAAGCCAATCCCAGGGAACAGTAAAGCTTCATAGGGTCTTTCTGTCCAGGTGCAGGTAGTCCGCATCTTCACAGACATGTCTATTTCACCGAGCCTCTCTCCGAGACAGTGCCCAGATCGTTACGCCTTTCGTGCGGGTCGGAACTTACCCGACAAGGAATTTCGCTACCTTAGGACCGTTATAGTTACGGCCGCCGTTCACCGGGGCTTCGGTCGCCGGCTTCCCTGTCATCAGTTCACCAACTTCCTTGACCTTCCGGCACTGGGCAGGCGTCAGCCCCCATACATGGTCTTACGACTTTGCGGAGACCTGTGTTTTTGGTAAACAGTCGCCCGGGCCTGGTCACTGCGACCCCCTTTTGCGAGGGGGCACCCCTTCTCCCGAAGTTACGGGGCTATTTTGCCGAGTTCCTTAGAGAGAGTTGTCTCGCGCCCCTAGGTATTCTCTACCTACCCACCTGTGTCGGTTTCGGGTACAGGTACCCTTTTGTTGAAGGTCGTTCGAGCTTTTCCTGGGAGTATGGCATGGGTTACATACTTCAGCGCCGTAGCGCCTGGTATGAGCCTCGTGGAGAAGCAATGGCTAGTCCACGGGGCTCATACTTCAGCGCTGCAGCGCTTGGTACTCAGACCTCGGCTCGAGGCATTTTCTCTACCCCTTCTTACCCTGAAAAAGCAGGGTCACCTTGTGTCCTTAAACCTATAACCATCTTTCGGCTAACCTAGCCTCCTCCGTCCCTCCGTACCAACAAGGGGTAGTACAGGAATATTGACCTGTTGTCCATCGACTACGCCTTTCGGCCTGATCTTAGGCCCTGACTCACCCTCCGTGGACGAACCTTGCGGAGGAAACCTTGGGTTTTCGGGGCATTGGATTCTCACCAATGTTTTCGTTACTCAAGCCGACATTCTCGCTTCCGCTTCGTCGACCCCCGCTTTCGCGTTTGCTTCCCTCTAAGGCGGAACGCTCCCCTACCGATGCATTTTGACATCCCACAGCTTCGGCAGATCGCTTAGCCCCGTTCATCTTCAGCGCAAGGGCGCTCGATCAGTGAGCTATTACGCACTCTTTAAAGGGTGGCTGCTTCTAGGCAAACCTCCTGGCTGTCTTTGCACCCCCACCTCCTTTATCACTGAGCGGTCATTTAGGGGCCTTAGCTGGTGATCCGGGCTGTTTCCCTCTCGACGATGAAGCTTATCCCCCATCGTCTCACTGGCCGACCTTGACCCCTGTTATTTTTGGGTCATATCTAGTATTCAGAGTTTGCCTCGATTTGGTACCGCTCGCGCAGCCCGCACCGAAACAGTGCTTTACCCCTAGATGTCCAGTCAACTGCTGCGCCTCAACGCATTTCGGGGAGAACCAGCTAGCTCTGGGTTCGAGTGGCATTTCACCCCTAACCACAACTCATCCGCTGATTCTTCAACATCAGTCGGTTCGGACCTCTGCTTAGTTTCATCCAAGCTTCATCCTGGTCATGGATAGATCACCCAGGTTCGGGTCCATAAGCAGTGACAATCGCCCTATGAAGACTCGCTTTCGCTACGGCTCCGGTGGGTTCCATTCCCTTAACCAAGCCACTGCCTATGAGTCGCCGGCTCATTCTTCAACAGGCACGCGGTCAGAGATCACTTTCCCCTCCCACTGCTTGGGAGCTCAGCACGGTTTCACGTTCTATTTCACTACCCACTGGGGGTTCTTTTCACCTTTCCCTCACGGTACTACTTCGCTATCGGTCACCCAGGAGTATTTAGCCTTGCAAGGTGGTCCTTGCTGATTCACACGGGATTCCACGTGCCCCATGCTACTCGGGTCAGAGCGTAAGCTAGTGATGCTTTCGGCTACTGGACTTTAGCCATCTAGGGTGCGGCACTCAACCGCTTCGCCTAGCAGCACAACGCTTGTATTGCTCTCCCACAACCCCGTTTTCACGGTTTAGGCTGCTCCCATTTCGCTCGCCGCTACTACGGGAATCGCTTTTGCTTTCTTTTCCTCTGGCTACTAAGATGTTTCAGTTCACCAGGTTGTCTCTTGCCTGCTCATGGATTCAGCAGGCAGTTCAAAAGGTTGACCTATTTGGGAATCTCCGGATCTATGCTTATTTTCAACTCCCCGAAGCATTTCGTCGCTTGCTACGCCCTTCCTCGTCTCTGGGTGCCTAGGTATCCACCGCAAGCCTTTCCTCTTTTGAACCTCGCCATTAACGTTAAGGCTATGCCATCCTAAGGTGCTACTAAATGGAAGGATCTTATCAACGTCCATGAATGCGAAATCATAGATCGAACTGACGAATTGGCAAAATTGGTGCTATCATAGTATCCGCTAAGTTCACGGGCTGGAGATAAGCGGACTCGAACCGCTGACATCCGCCACAGGGTAAACCACCGCCTCTCAGGCCTCCCCGACGGGTTCTACCATAGAGGACAACGATAGGCAATAACTCCCCCCCGAACACAGCTTACAACTTTCATCGTACTGTGCTCTCCAAAGAGCAACTCTTCTCAAAATCTCAAAACAAAAGGTGCTGAGTTGGAATCCCATTCTAAGGATTCTTGTGGTTCCGGGAAATCCAGCTACAGGAGAACCAAGAACGGGGAGCTCTCCCCTTTTTCCGCCCGACTCTTTGATCTTAACTTAAGAATGCTGGTTTTAAGAACGAGTGATTGCCCTTCTCCGACCCTTACTGCCCAACCGGAGAGCGGACGGCTAATGTGTTCCACTTATTGAACAGGGTCTATGGTCGGTCCGTGACCCCTGGACCCCGAAGGCGTCCTTGGGGTGATCTCGTAGTTCCTACGGGGTGGAGACAATGGGGTCGGTCCATGGATTTTCCTTCCTTTTGCCACATTTCGCTCAAAGGGTTGAAGGGAGATAGTGCATCAAGCTATTCGCAAGGGCCAACTTGATCCTCTTCCCCAGGGATCCCAGATGAGGGAAGCCTAGGAGAGCCGCCGACTCCAACTATCGTCCATGTACGATCCATACTAGATCTGACCAACTACCCATCCTACCTCCTCTACCTTTTTGACAGCCCATCTTTTTGTCTCAGTAGAGTCTTTCAGTGGCATGTTTCAGTCCTCTTCCCCATTACTTAGAAAAAGTGAGCCACCGGTTCAGGTACAAGATACTATCATTACCGCCTGGACAATTAGACAGCCAACCCGTAATCGCAACGACCCAATTGCAAGAGCGGAGCTCTACCAACTGAGCTATATCCCCCCCGAGCCAAGTGGAGTATGCATGAAAGAGTCAGATGCTTCTTCTATTCTTTTCCCTGGCGCAGCTGGGCCATCCTGGACTTGAACCAGAGACCTCGCCCGTGAAGTAAATCATCGCCCCTACGATCCAACCAATTGGGAGAGAATCAATAGACTCCTTTTCGGGAGCGATTCATCCTTCCCGAACGCAGCATACAACTCCCCGTTGTACTGCGCTCTTCAAGTGTGCTTCTCCCCCTTACCATGGCAAGTCCTTGGGAAATAACTCCGATGGGCAGAAAAAGGAAGGGGTTAAGAGACCCTCCTGGCCCAACCCTAGACACTCTAAGATCCTTTTTCAAACCTGCTCTGCTCCCATTTCGAGTCAAGAGATAGATAAATAGCCACATCCCATTGCACTGATCGGGGGCGCTCGTAGTGACTTAGGGGGTCGAAGACCAAGAAGTGGCTTATTTATACCAAGCATTCCTCTTATGGCTAGATCCAATCTCCTGGTCCCTGCAGAAAGGAAAAAGAATTTCACGTTCTTCCTTTCAGGAAGGGAGGATTAGGGAAGTCCTATTGATTACTGCTTTCTCCAGACCGCCGGGAAAAGCATGAAAAAAAGGCTCGAATGGTACGATCCCTCCGTCACCCCAGAATGAAAGGGGTGATCTCGTAGTTCTTGGTCTGTGAAGATGCGTTGTTAGGTGCTCCATTTTCCCATTGAGGACGAACCTCAACCTGTGCTCGAGAGATAGCTCTCCATACACTGATAAGGGATGTATGGATTCTCGAGAAGAGAGGAGCCGCGGTGGCCCCCCCCCCGGACCGCCCGGATCCCACGAGTGAATAGAAAGTTAGATCTACATGGGATCTCACCTGAATCGCCCCATCTATCCTCCTGAGGAGAAGTTTGTTTGGTTTCAAACTCCGATTCAAACAGGAGGAGTACGCCATGCTAATGTGCCTTGGATGATCCACATCTTCGGGTCAGGCGCTGATGAGCACATTGAACTATCCATGTGGCTGAGAGCCCTCACAGCCCAGGCACAACGACGCAATTATCAGGGGCGCGCTCTACCACTGAGCTAATAGCCCGTCGCGCGGGCCTCCCAAAGGGAGGCCTGCTACGCCAAAAGCGAGAAAAACTCCATCCCTTTCCTTTTGACATCCCCATGCCGCCACACGGGGGGACATGGGGACGTCAAAAAGGGGATCCTATCACTATCAACTAATTTGTTCCGACCTAGGATAATAAGCTCATGAGCTTGGTCTTACTTCACCCTAAACGAAAGAAGACTTCCATATCCAAGTTTAGCTCAGACGTAGCTGCCTTCTTTTTAGGCGTGAAGCAGTGTCAAACCAAAATACCCAATAAGCATAAGCATTAGCTCTCCCTGAAAAGGAGGTGATCCAGCCGCACCTTCCAGTACGGCTACCTTGTTACGACTTCACTCCAGTCGCAAGCCTAGCCTTAGGCATCCCCCTCCTTACGGTTAAGGGTAATGACTTCAAACCTGGCCAGCTCCTATAGTGTGACGGGCGGTGTGTACAAGGCCCGGGAACGGATTCACCGCCGTATGGCTGACCGGCGATTACTAGCGATTCCTGCTTCATGCAGGCGAGTTGCAGCCTGCAATCCGAACTGAGGACGGGTTTTTGGAGTTAGCTCACCCTCGCGAGATCGCGACCCTTTGTCCCGCCCATTGTAGCACGTGTGTCGCCCAGGGCATAAGGGGCATGATGACTTGGCCTCATCCTCTCCTTCCTCCGGCTTAACACCGGCGGTCTGTTCAGGGTTCCAAACTCATAGTGGCAACTAAACACGAGGGTTGCGCTCGTTGCGAGACTTAACCCAACACCTTACGGCACGAGCTGACGACAGCCATGCACCACCTGTGTCCGCGTTCCCGAGGGCACCCCTCTCTTTCAAGAGGATTCGCGGCATGTCAAGCCCTGGTAAGGTTCTTCGCTTTGCATCGAATTAAACCACATGCTCCACCGCTTGTGCGGGCCCCCGTCAATTCCTTTGAGTTTCATTCTTGCGAACGTACTCCCCAGGCGGGATACTTAACGCGTTAGCTACAGCACTGCACGGGTCGAGTCGCACAGCACCTAGTATCCATCGTTTACGGCTAGGACTACTGGGGTCTCTAATCCCATTTGCTCCCCTAGCTTTCGTCTCTCAGTGTCAGTGTCGGCCCAGCAGAGTGCTTTCGCCGTTGGTGTTCTTTCCGATCTCAATGCATTTCACCGCTCCACCGGAAATTCCCTCTGCCCCTACCGTACTCCAGCTTGGTAGTTTCCACCGCCTGTCCAGGGTTGAGCCCTGGGATTTGACGGCGGACTTGAAAAGCCACCTACAGACGCTTTACGCCCAATCATTCCGGATAACGCTTGCATCCTCTGTCTTACCGCGGCTGCTGGCACAGAGTTAGCCGATGCTTATTCCTCAGATACCGTCATTGTTTCTTCTCCGAGAAAAGAAGTTGACGACCCGTAGGCCTTCCACCTCCACGCGGCATTGCTCCGTCAGGCTTTCGCCCATTGCGGAAAATTCCCCACTGCTGCCTCCCGTAGGAGTCTGGGCCGTGTCTCAGTCCCAGTGTGGCTGATCATCCTCTCGGACCAGCTACTGATCATCGCCTTGGTAAGCTATTGCCTCACCAACTAGCTAATCAGACGCGAGCCCCTCCTTGGGCGGATTTCTCCTTTTGCTCCTCAGCCTACGGGGTATTAGCAACCGTTTCCAGTTGTTGTTCCCCTCCCAAGGGCAGGTTCTTACGCGTTACTCACCCGTTCGCCACTGGAAACACCACTTCCCGTTCGACTTGCATGTGTTAAGCATGCCGCCAGCGTTCATCCTGAGCCAGGATCGAACTCTCCATGAGATTCATAGTTGCATTACTTATAGCTTCCTTATTCGTAGACAAAGCGGATTCGGAATTGTCTTTCCTTCCAAGGATAACTTGTATCCATGCGCTTCAGATTATTAGCCTGGAGTTCGCCACCAGCAGTATAGCCAACCCTACCCTATCACGTCAATCCCACAAGCCTCTTATCCATTCCCGTTCGATCGTGGTGGGGGAGTAAGTAAAAATAGCTCACATTAGGTTTAGGGATAATCAGGCTCGAACTGATGACTTCCACCACGTCAAGGTGACACTCTACCGCTGAGTTATATCCCTTCCCCGTCCCATCGAGAAAGAGAATTAACGACTCCTAAGGCAAAGGGGCGAGAAACTCAAGGCCACTCTTCCTCCGGGCTTTCTTTCCGCACTCTTATGGACAGTCAAATAATGGGAAAAATTGGATTCAATTGTCAACCGGTCCTATCGAAAATAGGATTGACTATGGATTCGAGCCATAGCACATGGTTTCATAAAATCTGTACGATTTTCCCGATCTAAATCGAGCGGGTTTCCATGAAGAAGATCTTGTTCAGCATGTTCTATTCGATACTGGTAGGAGAAGAACCCGACTCGGTATTCTTAAAAAAAGAGGGGAAGCAGAACCAAGTCAAGATGATATGGGTCGCCCCTTCTTCTTGCGCCAAAGATCTTACCATTTCCGAAGGAACTGGGGCTACATTTCTTTTCAATTTCCATTCAAGAGTTTCTATCTGTTTCCACGCCCTTGAGACCTCGAAACATGAAATGGACAAATTCCTTCTCTTAGGAACACATACAAGAAAAAGGATAATGGTAGCCCTCCCATTAACTACTTCATTTTCATTTATGAATTTCATAGTAATAGAAATCCATGTCCTACCGAGACAGAATTTCGAACTTGCTATCCTCTTGCCTAATAGGCAAAGATTGACCTCTGTAGAAAGACTGATTCATTCGGATCGATATGAGGACCCAACTCCGTTGCATTGCCAGAATCCATGTTCCATATTTGAAGTGACCCCTGTGCTTCTCTCATGGTACAATCCTCTTCCTGCGGAGCCCCCTTTCTCCTCGGTCCACAGAGAAAAAATGTAGGACTGGTGCCGACAGTTCATCACGGAAGAAAGAACTCACAGAGCCGGGATCGCTAACTAATAGAATAGTACTACTAACTAATACTAATATATAGAAATAGATATCTAGAAATAGAAACGAACTAATATATAGATAATCGAAATTGAAAAGAACTGTCTTTTCTGTATACTTTCCCCGTTCTATTGCTACTGCGGGTCTTATGCAATCGATCGGATCATATAGATATCCCTTCAAGACAACATAGGTCATCGAAAGGATCTCGGACGACTCACCAAAGCACGAAAGCCAGTTAGAAAATGGATTCCTATTTGAAGAGTGCCTAACCGCATGGATAAGCTCACATTAACCCGTCAATTTTGGATCCAATTCGGGATTTTTCTTGGGAAGTTTCGGGAAGAAATTGGAATGGAATAATATCGATTCATACAGAGGAAAAAGTTCTCTATTGATGCAAACGCTGTACCTAGAGGATAGGGATAGAGGAAGAGGGAAAAATCGAAATGAAATAAATAAAGAATAAAGCCAAAAAAATAAGTCGAAGATAGAAGAGCCCAGATTCAAAATGAAGAAATGGAAACTCGAAAAGGATCCTTCTGATTCTCAAAGAATAAGGGGCAAGGGGATTGATACCGAGAAAGATTTCTTCTTATTATAAGACGTGATTTGATCCGCATATGTTTGGTAAAAGAACAATCTTCTCCTTTAATCATAAATGGAAAGTGTTCAATTAGAACATGAAAACGTGACTCAATTGGTCTTAGTTAGTCTTCGGGACGGAGTGGAAGAAGGGCGGAGACTCTCGAACGAGGAAAAGGATCCCTTCGAAATAATTGAACGAGGAGCCGTATGAGGCGAAAATCTCATGTACGGTTCTGTAGAGGGACAGTAAGGATGACTTATCTGTCGACTTTTCCACTATCAACCCCAAAAAACCCAACTCTGCCTTACGTAAAGTTGCCAGAGTACGATTAACCTCTGGATTTGAAATCACTGCTTATATACCTGGTATTGGCCATAATTTACAAGAACATTCTGTAGTATTAGTAAGAGGAGGAAGGGTTAAGGATTTACCCGGTGTGAGATATCGCATTATTCGAGGAACCCTAGATGCTGTCGCAGTAAAGAATCGTCAACAAGGGCGTTCTAGTGCGTTGTAGATTCTTATCCAAGACTTGTATCATTTGATGATGCCATGTGAATCGCTAGAAACATGTGAAGTGTATGGCTAACCCAATAACGAAAGTTTCGTAAGGGGACTGGAGCAGGCTACCATGAGACAAAAGATCTTCTTTCTAAAGAGATTCGATTCGGAACTCTTATATGTCCAAGGTCAATATGGAAATTCTTTCAGAGGTTTTCCCTTACTTTGTCCGTGTCAACAAACAATTCGAAATACCTCGACTTTTTCAGAACAGGTCCGAGTCAAATAGCAATGATTCGAAGCACTTCTTTTTCCATTACACTATTTCGGAAACCTAAGGACTCGATCGTATGGATATGGAAAATACAGGATTTCCGATCCTAGCGGGAAAAGGAGGGAAACGGATACTCAATTTAAAGTGAGTAAACAGAATTCCATACTCGATCTCATAGATCCCTATAGAATTCTGTGGAAAGCCGTATTCGATGAAAGTCGTATGTACGGCTTGGAGGGAGATCTTTCCTATCTTTCGAGATCCACCCTACAATATGGGGTCAAAAAGCCAAAAAAATAAGTGATTCGTTTTTAGCCCTTATAAAAAGAAAACGGATTCTTGAACCTCTTTCACGCTCATGTCACGTCGAGGTACTGCAGAAAAAAGAACCGCAAAATCCGATCCAATTTTTCGTAATCGATTAGTTAACATGGTGGTTAACCGTATTATGAAAGACGGAAAAAAATCATTGGCTTATCAAATTCTCTATCGAGCCGTGAAAAAGATTCAACAAAAGACAGAAACAAATCCACTATTGGTTTTACGTCAAGCAATACGTAGAGTAACTCCCAATATAGGAGTAAAAACAAGACGTAATAAAAAAGGATCGACGCGGAAAGTTCCGATTGAAATAGGATCTAAACAAGGAAGAGCACTTGCCATTCGTTGGTTATTAGAAGCATCCCAAAAGCGTCCGGGTCGAAATATGGCTTTCAAATTAAGTTCCGAATTAGTAGATGCTGCCAAAGGGAGTGGGGGTGCCATACGCAAAAAGGAAGCGACTCATAGAATGGCAGAGGCAAATAGAGCTCTTGCACATTTTCGTTAATCCATGAACAGAATCTAGGTATGTAGACACATGGATCCATACATCTCGATCGGAAAAGAATCAATAGAAGGAGAATCGGACGATATCTTTTTCGAAACAAATAAAAAGGAAAAGAAAGAGAAAACAGAAATCATGATCAACTAAGCCCTCTCGGGGGCTTGCTTAAGAATAAGAAAGAGGAATCTTATGGAAATAGCATGGAATAAGGTTTGATCCTATTCATGGGGATTCCGTAAATATCCCATTCCAAAAATCGAAACAATCGGGACTTTTCGGAGATTGGCTGCAGTTACTAATTCATGATCTGGCATGTACAGAATGAAAACTTCATTCTCGATTCTACGAGAATTTTTATGAAAGCGTTTCATTTGCTTCTCTTCCATGGAAGTTTCATTTTCCCAGAATGTATCCTAATTTTTGGCCTAATTCTTCTTCTGATGATCGATTTAACCTCTGATCAAAAAGATAGACCTTGGTTCTATTTCATCTCTTCAACAAGTTTAGTAATAAGCATAACGGCCCTATTGTTCCGATGGAGAGAAGAACCTATAATTAGCTTTTCGGGAAATTTCCAAACGAACAATTTCAACGAAATCTTTCAATTTCTTATTTTATTATGTTCAACTTTATGTATTCCTCTATCCGTAGAGTACATTGAATGTACAGAAATGGCTATAACAGAGTTTCTGTTATTCGTATTAACAGCTACTCTAGGGGGAATGTTTTTATGTGGTGCTAACGATTTAATAACTATCTTTGTAGCTCCAGAATGTTTCAGTTTATGTTCCTACCTATTGTCTGGATATACCAAGAGAGATCTACGGTCTAATGAGGCTACTATGAAATATTTACTCATGGGTGGGGCAAGCTCTTCTATTCTGGTTCATGGTTTCTCTTGGCTATATGGTTCATCTGGGGGGGAGATCGAGCTTCAAGAAATTGTGAATGGTCTTATCAATACACAAATGTATAACTCCCCAGGAATTTCAATTGCGCTTATATTCATCACTGTAGGACTTGGGTTCAAGCTTTCCCCAGCCCCTTTTCATCAATGGACTCCTGACGTCTACGAAGGAGTGTGGTTCGTTCGACAAATTCCTACCTCTATATCTATCTCTGAGGTGTTTGGGTTTTGCAAAACTCCATAGACATGCAGAAGAGAAATGCTATCCCCACTCCGACCAAGACAAAACTTTTACCAAAAGTTTATTGTGATCTTTTTGTTCAAATAACAATTAAGGTGAAGCAGGGTCAGGAACAACGAATCTCTTTATGATAAACAGATCCATTTTGCAAGCTCGTTATTACGGGTAGTTCCTACAAAGAATCGGACTAATGACGTATACAATGCTTGAATTATCGATGTAGATGCTACATAGTGGGTTCTCATCCTTCAGAGACTACGTGTAATAGGAGCATCCGTTGACAAAAGGATCACCCTAAGATGATCATCTCATGGCTATTGGGAACGAATCAAATCAGATGGTTCTATTTCTCAACCTTTCTGACTTGCTCCTACGGAACCAAGGTCGAAAGGATTGAAAAAGTCAGTCATTCACAACCACTGATGAAGGATTCCTCGAAAAGTTAAGGATTAGTAGTTCTTTTTCGAAATCCATTTCGAAAAAGAATGGATTCGGTCTTATACATACGCGAGGAAGGTAATCAAAAAAGAAAGAAGAACTGGTCTTCTTTCTTTTATCACTTAGGAGCCGTGCGAGATGAAAGTCTCATGCACGGTTTTGCATGAGAGAAAGAAGCGAGGAATCCTCTTTTCGACTCTGACTCCCCCACTCCAGTCGTTGCTTTTCTTTCTGTTACTTCGAAAGTAGCTGCTTCAGCTTTAGCCACGCGAATTCTCGATATTCCTTTTTATTTCTCATCAAACGAATGGCATCTTCTTCTGGAAATCCTAGCTATTCTTAGCATGATATTGGGGAATCTCCTTGCTATTACTCAAACAAGCATGAAACGTATGCTTGCATATTCGTCCATAGGGCAAATCGGATATGTAATTATTGGAATAATTGTTGGAGACTCAAATGATGGATATGCAAGCATGATAACTTATATGCTGTTTTATATCTCCATGAATCTAGGAACTTTTGCTTGCATTGTATTATTTGGTCTACGTACCGGAACTGATAACATTCGAGATTATGCAGGATTATACACGAAAGATCCTTTTTTGGCTCTCTCTTTAGCCCTATGTCTCTTATCCCTAGGAGGCCTTCCTCCACTAGCAGGTTTCTTCGGAAAACTCTATCTATTCTGGTGTGGATGGCAAGCAGGCCTATATTTCTTGGTTTCAATAGGACTCCTTACGAGCGTTCTTTCTATCTACTATTATCTAAAAATAATCAAGTTATTAATGACTGGACGAAACCAAGAAATAACCCCTTATGTGCGAAATTATAGAAGATCCCCTTTAAGATCAAACAATTCCATCGAATTGAGTATGACTGTATGTGTGATAGCATCTACTATACCAGGAATATCAATGAACCCCATTCTTGCAATTGCTCAGGATACCCTCTTTTAGCTGCTAGGTCTATTTCTTAGTTCAAGATCCCTCTTACTAACTGGAATAAAAGAATTAGTAGATCTGTTCCGCCCAAAATGGGAATGGGTGCTAGGGTTATGAACTTATAATCATGGAATCGACTCGATCATCAGATTATAAGTTCATTCCATACCGGACCAGACCGTGCACATTCTTATTATGAGAAGGGGTCATTCGAGCCTATGGAAATAGGATACTCTGTTTACATAGAAATCCCTACGTCCTTACATTCTATTTAGGATTAGGAATAGGTGTAATCAGACCTGCTTTTGACATATCTATCCTATCCTTATTTGGGTACCATATGCACCTCTTTGGGCTTCTATTGAATCGACAAATTGGATTGTACATCTTTTTGATATCGATTTTGATACATATAAGGTGTCCTACGGATAATGCAAATCGAAGCTATTTGATGTCTGACTCAGGCCTATATGACCGATCGATCGAAATACTCCAAGACTCCACCTTTGTCATATATTCCATATATCACATTCGATAGATATCATATTCATGGAATACGATTCACTTTCAAGATGCCTTGATGGTGAAATGGTAGACACGCGAGACTCAAAATCTCGTGCTAAAGAGCGTGGAGGTTCGAGTCCTCTTCAAGGCATAATATGGAGAATGCTCATTCAATGAGCATTCCCCGTAGAAGTATTCCGGAAATCTGCGCCTGGCGCTCTCCTCTATCTTCTGAGGTCCTTAACCATCTCCCTGAGAAAAGTAGACAGTAAAAGCCAAAATAGACTAAATATAGCCTGAACGATCCTAAAAACCCCTCGAAGGAGATAATAAAGAACCTAAAGCAGACGGTATCCTACTGCAAGGGTGGTCTTAAGAATCCAAAAGAGGTTGCTCAGAAGAGATAGATGTATCCCAACCTCTATTGCTCTCGCGTAAAGCCTTTTTTTTACGCGACAGGAAAAAGTGACTACGAATTCCCCTTTTTGTTTGCGAATCCCTGTTTGTATCCTTTGAGCGCACGCCCATTAAGTAGCGATCAAGGAAATCGATCAAACGATCCCAATACCGTGAAAGAGAAACTTCCCAGATCCAGGGAAGCTTATCATAAAGGGCTTCAACAAGGGGTTTTATTCGTTCTTTGAGCAAAAAGATAAAGATCGGATAGATTCGAACCGCAATTGCAAAGGTAATAACTACTATGCCAGCCCAAATCATGATCTTCACCAACTTGGATTTGGTTCTCTCGCGAAAATCGCGAGTTGCAGAGATGAGAACCATGAAAAGCAAGATCCCGAATAAGAAAACAGAAACCGAGGAAACCACAAGAGTGAAGACTAGTAGAGTCTCATCTTTTGTCATTCTTTGCTCCTTTTTCACTCAATGATTCATTCGAATTTCCCAACCAAAAATTCTATATGTCTATTCTATGATATTTCTATATATATAGAATATGATATCTAATATGACACCCGATTTGTCAAAGGGATTGGATTGGTGACTTACCCATTCAGTGACTTTGGCACTGGACGTTCCAAAAACGGGTACTATCGGATCGGGTGAATTAGAGAATAGACAGAGGTCCGTTGGCATTTCAGCTTCTCTTCTCCTTTCGGGGCCTATCCGAAAGAGAATCCAGGACCTCTTGGTCCTGAATATCAGAATAGGACGAACGAACCGGCCTCCGCGGATATCTTTGCTTCGGAACAAAACAATTAGCATTAGGCTCGGTCAACTGGAATGTGTATTATCCATATGGGAGATCTTCCAATCGAGAAGATCCATCGATCTGAGACGAAGAGAAAGGGTTAAACCAAGGATTCGTTATGGAAGCAGATAGCAACAACCATTTCATCAGACATGCGTATTTTTGATTATCCGGTGGATTTACACAGTTTCATTAATGCAAATTGTTTGATGTAGTTAGTACTCAGGTTGTTCGACGCTCAAGAATTCTTATTTAGGCAGTTCATATCATCCCATACATAGTGTTTTGATCTAAGATTGCAATTCTTCCATGTTTCCGCAGTAGCATATTGTTCCATGGAGCTAGGGTCCAAAATAGGAATCAACAAGTGTTTCCACAACTCTACCGCCCGGCCAATCCTGTTCCACTGAATCCCCTCCCTTTTTCATGGCCACATATCTTTACGGCTAAGGAGTGGGAAATCTTTCTCCTGTTACACAAATCAAATGTTTCATCCGGGAAAAGCCACCTCTTTCTCCACAAACAATGTCTTTGTCATTTGATCCAGGAGCCTTCCGTTAGATAGGAACAGCTTTGCTAAATACTGAGAACTCTCGGATAGAGTATTAGAATGAAAAGACCAGAAATAATTCGAATAAATAGCAGTCTCTGACAACTCATCCTCTTTAATCTGCTTGGACCCGCTCCAATACCCATAGGAAAATCCCCAGTCATATTCAGCGTACCTATCCCTGCAATCAAATAGATTGTCCCAAGGGCCCCATATTCTAGGAGCCCAAGTTATGCTATTGAAAATTCGTTCCTCTAGCAGTTCCGGTTTGACCATTCCGTTCCCTTTTTAAAACTCCACTTCTTTTCATATAGCAATCCCTAATCAAAGAGAGAACAATATCCATTTCAAAACATTTCTAACGGATTCCTTGGTTCGGACCGACGAAGTAATGGCACTCGATTATTATCAACCCGAGTGCAATCTTTTTCTGTCGGTAAGGATTGCACCAGAGCACCTTCTACTTCTAATAGGCCATGAACTATAGATAGAGAAGAATCATTCTGAGCGAGTCCATAAGAAGCGACTCACTTTTTCATCGGTTCCGGGGGAAGACCAAAGATCTTGCGCGACCGGTCCGCCAGAAAAACTCAAAAGAGAAAGAAGTCTCGTTAATCTCTTCATGCTCGTTCCAAGTTCGAAGTACCGTTTGGCCAAAGAAAAAGCCGCTTCCTGACACGATTGCCTCTTTATATAGATAGATATAGGATCCATGGGGTTATTACTTAGAAGTCTATTTTGTACAAGACCCCCTCCTATCTGATAGAAAAGGGTCCCATGATCCCGAGCCGGTCTTATCTTGGCTCGCAAACCCCAAGTTTGTCTATGAAGAGCTAATCTAATTGTATTAGTTTCTATAATGGATTTCTTATGTGGAATACTAATGGATAGGGCCTCGTTGCTAAGTGCTACAAGATCTAGTGCACTGGAACTCGTGGTTATGGACCCGAATCCTTTAGTATGGAACATTGTCTTTTCCAAGTAAAAACCCCTAGTATATGAAAGAATGAAAAGGTGCTTTCGTTCTTGTGGAATAAGAAGCCCTCGTACCTTAATGAAAGGAAAATAGGAATTTTTCGTTAGGTATTTGACCAAATAGGATCGTCCAGTTCCTATAGAACCCATCACTAAAATACCCGATAGGGCTAAGCGGAACGAAAAGGGTTTTCCATAAGATGGTAAATGAAAACGATTAGCCCCACACGAGGTTTGGGAATAAGTGATTGTCTGATAATGAGCAAGGAATATACGTCTTTCTGCTAAAGAGCATCTATTAAACTCATAATTCATTAGATCCTTGTTAGCAATGTCAACTAGGTATCATAAGTAAATGGATCCCGGTTGTTCAATCCTTTGATAACCAAGGTCATTCTTTGCTAAAGAGAAATGATCACTATGGGTCAGACTCAATAGAATTGGATCCATTCCAAATAGCGAGAATTAGGATTCTTGATCCCTCTCAATCTCTCTTTCAATTCGAGGATCCAGAGAGGTGTTTTCATAGTCATCTCCGAATATTTGCCATCTCCGAATATTTTCGATTTCATTTTTCTATGATATGTCTTTCTATATGAAAATTGGTTATTTACGATGTACGATGATCCCTGTTAAGCATCCATGGCTGAATGGTTAAAGCGCCCAACTCATAATTGGTAAATTTGCGGGTTCAATTCCTGCTGGATGCACGCGAACGGGAACGTTCCATAAGTCTATTGGAACTGGCTCTCTATCTATGGAATCTCATCCATCATCCATACATAACGAATTGGTATGGTATATTCATACCATAACATAAGAACAATAAGAACTCGAATTCTTATCGATACTGGAACTCAGAGCATAGGAGGGAAAGTCGATTTATGGATGGAATCAAATACGCAGTATTTACAGAAAAGAGTCTTCGTTTATTGGGAAAGAATCAATATACTTCTAATGTCGAATCGGGATTCACTAAGACAGAAATAAAGCATTGGGTCGAACTCTTCTTTGGTGTTAAGGTAGTAGCTGTGAATAGCCATCGACTACCCGGAAAGGGTAGAAGAATGGGACCTATTCTGGGACATACAATGCATTACAGACGTATGATCATTACCCTTCAACCGGGTTATTCTATTCCACTTCTAGATAGAGAAACGAACTAAAGGAGAATACTTAATAATACGGCGAAACATTTATACAAAACACCTATCCCGAGCACACGCAAGGGAACCGTAGACAGGCAAGTGAAATCCAATCCACGAAATAAATTGATCCATGGACGGCACCGTTGTGGTAAAGGTCGTAATGCCAGAGGAATCATTACCGCAAGGCATAGAGGGGGAGGTCATAAGCGCCTATACCGTAAAATCGATTTTCGACGGAATCAAAAAGACATATCTGGTAGAATCGTAACCATAGAATACGACCCTAATCGAAATGCATACATTTGTCTCATACACTATGGGGATGGTGAGAAGAGATATATTTTACATCCCAGAGGGGCTATAATTGGAGATACTATTGTTTCTGGTACAAAAGTTCCTATATCAATGGGAAATGCCCTACCTTTGAGTGCGGTTTGAACTATTGATTTACGTAATTGGAAGTAACCAATTAGGTTTACGACGAAACCTAGAAATCGATCACTGATCCAATTTGACTACCTCCACGGGATAGACCTCAACAGAAAACTGTTGAGTAACGGCAGCAAGTGATTGAGTTCAGTAGTTCCTCATAGAAAATTATTGACTCTAGAGATATGGTAATATGGAGAAGACAAAATTGTTTGAAGCACGCACAGAACCGGAAGCGCCCCTTGTTTCAAAGAGAGGAGGACGGGTTATTCACATTTAATTTGATGGTCAGAGGCGAATTGAAAGCTAAGCAGTGGTAATTAAGACCCCCGGGTGAAAATAGGGATGTCTCCTACGTTACCCATAATATGTGGAAGTATCGACGTAATTTCATAGAGTCATTCGATCTGAATGCTACATGAAGAACATAAGCCAGATGACGGAACGCGGAGACCTAGGATGTAGAAGATCATAACATGAGCGATTCGGCAGATTTGGATTCCTTTTCTATATATCCACTCATGTGGTACTTCATCATACGATTCATATAAGATCCATCTGTCTGGAGATCGTCATATACATCTAGAAAGCCGTATGCTTTGGAAGAAGCTTGTACAGTTTGGGAAGGGGTTTTTTGAGAAAAAAGAAGAATCTACTTCAACCGATATGCCCTTAGGCACGGCCATACATAACATAGAAATCACACGTGGAAGGGGTGGGCAATTAGCTAGAGCAGCAGGTGCTGTAGCGAAACTGGTTGCAAAAGAGGGTAAATTGGCCACTTTAAGATTACCATCTGGGGAGGTCCGTTTGGTATCCCAAAACTGCTTAGCAACAGTCGGACAAGTGGGTAATGTTGGGGTGAACCAAAAAAGTTTGGGTAGAGCCGGATCTAAGTGTTGGCTAGGTAAACGCCCCGTAGTAAGAGGGGTAGTTATGAACCCTGTGGACCACCCCCATGGGGGCGGTGAAGGGAAAGCCCCCATTGGTAGAAAAAAACCCACAACCCCTTGGGGTTATCCTGCGCTTGGAAGAAGAACTAGGAAAAGGAAAAAATATAGTGATAGTTTTATTCTTCGTCGCCGTAAGTAAATACGTAACTAGGAATATGGAAAATTGCATTTTTGGAATTTGCAATAATGCGATGGGCGAACGACGGGAATTGAACCCGCGCATGGTGGATTCACAATCCACTGCCTTGATCCACTTGGCTACATCCGCCCCTTATCCAGCTAAAGGATTTTCTCTTTTTTCCATTCATCATTATTCTATTTATTCTGACCTCCATACCTCGATCGAGATAGTGGACATAGGATGCCACTCTTTAAAATGAAAAAAAGGAATAATCAGCTGTGACACGAAAAAAAACGAATCCTTTTGTAGCTCGTCATTTATTGGCAAAAATCGAAAAGGTTAATATGAAGGAGGAGAAAGAAATTATAGTAACGTGGTCCCGGGCATCTAGCATTCTACCCGCAATGGTTGGCCATACAATCGCGATTCATAATGGAAAGGAACATATACCTATTTACATAACAAATCCTATGGTAGGTCGCAAATTGGGGGAATTCGTGCCTACTCGGCATTTCACGAGTTATGAAAGTGCAAGAAAGGATACTAAATCTCGTCGTTAACTGAATTCAGAATAGAAAGATTCAGAATAAACAAAGAAATA
